# Supplementary material for: Novel Sequence Types of Listeria monocytogenes of Different Origin Obtained in the Republic of Serbia
Source: Microorganisms. 2021 Jun 12;9(6):1289. doi: 10.3390/microorganisms9061289 (PMC8231576; doi:10.3390/microorganisms9061289)
Supplement: Supplementary file 1 [file microorganisms-09-01289-s001.zip]

Archive with 1 entries (1 files):
- microorganisms-1249956-supplementary.xlsx
