# Supplementary material for: Novel Sequence Types of Listeria monocytogenes of Different Origin Obtained in the Republic of Serbia
Source: Microorganisms. 2021 Jun 12;9(6):1289. doi: 10.3390/microorganisms9061289 (PMC8231576; doi:10.3390/microorganisms9061289)
Supplement: Supplementary file 1 [file microorganisms-09-01289-s001.zip › microorganisms-1249956-supplementary.xlsx]

## Sheet: Primers for MLST
Gene		Organism	Product	Primers	Sequence	Primer Reference
Housekeeping gene locus	abcZ	L. monocytogenes	ABC transporter	abcZF	TCGCTGCTGCCACTTTTATCCA	C. Salcedo, L. Arreaza, B. Alcala, L. de la Fuente, and J.A. Vázquez, Development of a multilocus sequence typing method for analysis of Listeria monocytogenes clones, Journal of Clinical Microbiology, 41(2), 2003, 757–762.
				abcZR	TCAAGGTCGCCGTTTAGAG
	bglA		beta-glucosidase	bglA38F	TCTGGGCTTGTAGAAATACGG	Ragon, M.; Wirth, T.; Hollandt, F.; Lavenir, R.; Lecuit, M.; Le Monnier, A.; Brisse, S. A new perspective on Listeria monocytogenes evolution. PLoS Pathog. 2008, 4, e1000146.
				bglA591R	ATACAAATACAGGATTTCCGG
	cat		catalase	catF	ATTGGCGCATTTTGATAGAGA	C. Salcedo, L. Arreaza, B. Alcala, L. de la Fuente, and J.A. Vázquez, Development of a multilocus sequence typing method for analysis of Listeria monocytogenes clones, Journal of Clinical Microbiology, 41(2), 2003, 757–762.
				catR	AGATTGACGATTCCTGCTTTTG
	dap		succinyl diaminopimelate dessucinylase	dapEF	CGACTAATGGGCATGAAGAACAAG
				dapER	ATCGAACTATGGGCATTTTTACC
	dat		D-amino acid aminotransferase	datF	GAAAGAGAAGATGCCACAGTTGA
				datR	TGCGTCCATAATACACCATCTTT
	ldh		l-lactate dehydrogenase	ldhF	GTATGATTGACATAGATAAAGA	Ragon, M.; Wirth, T.; Hollandt, F.; Lavenir, R.; Lecuit, M.; Le Monnier, A.; Brisse, S. A new perspective on Listeria monocytogenes evolution. PLoS Pathog. 2008, 4, e1000146.
				ldhR	TATAAATGTCGTTCATACCAT
	lhkA		histidine kinase	lhkA_F	GTTTTCCCAGTCACGACGTTGTAAGAATGCCAACGACGAAACC
				lhkA_R	TTGTGAGCGGATAACAATTTCTGGGAAACATCAGCAATAAAC

## Sheet: Primers for MvLST
Gene	Organism	Primers	Sequence	Primer Reference
inlA	L. monocytogenes	InlAF	TAACGGGACAAATGCTCAGGC	Adgamov R., Zaytseva E., Thiberge J.M., Brisse S., Ermolaeva S. Genetically related Listeria monocytogenes strains isolated from lethal human cases and wild animals. Genetic Diversity in Microorganisms, 2012, 9: 235-250 (doi: 10.5772/32913.
		InlAR	TGTTAAACTCGCCAATGTGCC
inlB		InlBF	TTTTCAGATGATGCTTTTGC
		InlBR	ATAGCGGGTTAAGTTGACTGC
inlC		InlCF	TTTCCAGATCCCGGCCTAGC
		InlCR	ATAGCCTCAGTCTCCCCAACG
inlE		InlEF	TCGGAAAAGCGGATGTAACAG
		InlER	TGAAGCTGTTTAAATCCCACG

## Sheet: Serbia2019
id	isolate	species	isolation_year	isolation_data	continent	country	region	source	phylogenetic_lineage	clonal_complex	abcZ	bglA	cat	dapE	dat	ldh	lhkA	ST (MLST)	CC (MLST)	Lineage (MLST)
76379	DP 9228/2019	L. monocytogenes	2019	2019-12-02	Europe	Republic of Serbia	Chaetina	Animal	I	CC1	3	1	1	1	3	1	3	1	CC1	I
76380	DP 1093/2019	L. monocytogenes	2019	2019-02-20	Europe	Republic of Serbia	Kruśevac	Food	I	СС3	4	4	4	3	2	1	5	3	CC3	I
76381	DP 8605/2019	L. monocytogenes	2019	2019-10-25	Europe	Republic of Serbia	Kraljevo	Production environment	I	ST32	1	18	27	2	4	1	5	32	ST32	I
76382	DP 7675/2019	L. monocytogenes	2019	2019-09-24	Europe	Republic of Serbia	Sjenica	Food	II	СС9	6	5	6	4	1	4	1	9	CC9	II
76383	DP 248/2019	L. monocytogenes	2019	2019-11-12	Europe	Republic of Serbia	Tutin	Animal	I	CC1	3	1	1	1	78	1	3	734	CC1	I

## Sheet: Serbia 2004-2012
id	isolate	species	isolation_year	continent	country	source	phylogenetic_lineage	clonal_complex	abcZ	bglA	cat	dapE	dat	ldh	lhkA	ST (MLST)	CC (MLST)	Lineage (MLST)
15906	118/2004	L. monocytogenes	2004	Europe	Republic of Serbia	Human	II	CC398	7	13	19	6	1	125	1	1232	CC19	II
15915	124/2004	L. monocytogenes	2004	Europe	Republic of Serbia	Human	II	CC155	7	10	16	7	5	398	1	1233	CC155	II
15916	2	L. monocytogenes	2008	Europe	Republic of Serbia	Food	I	CC5	2	1	11	3	3	104	7	1234	CC5	I
16159	265/2010	L. monocytogenes	2010	Europe	Republic of Serbia	Human	II	CC21	7	7	3	10	5	399	1	1235	CC21	II
16160	2184/2010	L. monocytogenes	2010	Europe	Republic of Serbia	Human	I	CC3	4	4	4	3	2	43	5	1236	CC3	I
16161	2960/2012	L. monocytogenes	2012	Europe	Republic of Serbia	Human	I	CC315	3	18	27	3	4	106	184	1237	CC315	I
16162	4250/2009	L. monocytogenes	2009	Europe	Republic of Serbia	Human	II	CC21	7	7	3	10	5	253	1	1238	CC21	II
16122	22/2008	L. monocytogenes	2008	Europe	Republic of Serbia	Human	II	CC37	5	7	3	5	1	400	6	1242	CC37	II

## Sheet: ST1
id	species	isolation_year	continent	country	source	phylogenetic_lineage	serotype	clonal_complex	abcZ	bglA	cat	dapE	dat	ldh	lhkA	ST (MLST)	CC (MLST)	Lineage (MLST)
4060	L. monocytogenes	1985	Africa	Algeria	Human	I	IVB	CC1	3	1	1	1	3	1	3	1	CC1	I
4131	L. monocytogenes	1995	South America	Argentina		I	IVB	CC1	3	1	1	1	3	1	3	1	CC1	I
4196	L. monocytogenes	1998	South America	Argentina	Food	I	IVB	CC1	3	1	1	1	3	1	3	1	CC1	I
4805	L. monocytogenes	1981	South America	Argentina	Human	I		CC1	3	1	1	1	3	1	3	1	CC1	I
4806	L. monocytogenes	1981	South America	Argentina	Human	I		CC1	3	1	1	1	3	1	3	1	CC1	I
4807	L. monocytogenes	1981	South America	Argentina	Human	I		CC1	3	1	1	1	3	1	3	1	CC1	I
4808	L. monocytogenes	1981	South America	Argentina	Human	I		CC1	3	1	1	1	3	1	3	1	CC1	I
4809	L. monocytogenes	1981	South America	Argentina	Human	I		CC1	3	1	1	1	3	1	3	1	CC1	I
4811	L. monocytogenes	1981	South America	Argentina	Human	I		CC1	3	1	1	1	3	1	3	1	CC1	I
4812	L. monocytogenes	1981	South America	Argentina	Human	I		CC1	3	1	1	1	3	1	3	1	CC1	I
4953	L. monocytogenes	1981	South America	Argentina	Human	I		CC1	3	1	1	1	3	1	3	1	CC1	I
4975	L. monocytogenes	1981	South America	Argentina	Human	I		CC1	3	1	1	1	3	1	3	1	CC1	I
5041	L. monocytogenes	1981	South America	Argentina	Human	I		CC1	3	1	1	1	3	1	3	1	CC1	I
5075	L. monocytogenes	1969	South America	Argentina		I	4b	CC1	3	1	1	1	3	1	3	1	CC1	I
5080	L. monocytogenes	1981	South America	Argentina	Human	I		CC1	3	1	1	1	3	1	3	1	CC1	I
5176	L. monocytogenes	1981	South America	Argentina	Human	I		CC1	3	1	1	1	3	1	3	1	CC1	I
5233	L. monocytogenes	1965	South America	Argentina	Human	I	4b	CC1	3	1	1	1	3	1	3	1	CC1	I
5264	L. monocytogenes	1981	South America	Argentina	Human	I		CC1	3	1	1	1	3	1	3	1	CC1	I
5387	L. monocytogenes	1981	South America	Argentina	Human	I		CC1	3	1	1	1	3	1	3	1	CC1	I
3504	L. monocytogenes	2002	Oceania	Australia	Human	I	IVB	CC1	3	1	1	1	3	1	3	1	CC1	I
3507	L. monocytogenes	2002	Oceania	Australia	Human	I	IVB	CC1	3	1	1	1	3	1	3	1	CC1	I
3510	L. monocytogenes	2003	Oceania	Australia	Human	I	IVB	CC1	3	1	1	1	3	1	3	1	CC1	I
3511	L. monocytogenes	2003	Oceania	Australia	Human	I	IVB	CC1	3	1	1	1	3	1	3	1	CC1	I
3512	L. monocytogenes	2003	Oceania	Australia	Human	I	IVB	CC1	3	1	1	1	3	1	3	1	CC1	I
3515	L. monocytogenes	2003	Oceania	Australia	Human	I	IVB	CC1	3	1	1	1	3	1	3	1	CC1	I
3516	L. monocytogenes	2003	Oceania	Australia	Human	I	IVB	CC1	3	1	1	1	3	1	3	1	CC1	I
3517	L. monocytogenes	2003	Oceania	Australia	Human	I	IVB	CC1	3	1	1	1	3	1	3	1	CC1	I
3518	L. monocytogenes	2003	Oceania	Australia	Human	I	IVB	CC1	3	1	1	1	3	1	3	1	CC1	I
3521	L. monocytogenes	2003	Oceania	Australia	Human	I	IVB	CC1	3	1	1	1	3	1	3	1	CC1	I
3522	L. monocytogenes	2003	Oceania	Australia	Human	I	IVB	CC1	3	1	1	1	3	1	3	1	CC1	I
3523	L. monocytogenes	2004	Oceania	Australia	Human	I	IVB	CC1	3	1	1	1	3	1	3	1	CC1	I
3525	L. monocytogenes	2004	Oceania	Australia	Human	I	IVB	CC1	3	1	1	1	3	1	3	1	CC1	I
3526	L. monocytogenes	2004	Oceania	Australia	Human	I	IVB	CC1	3	1	1	1	3	1	3	1	CC1	I
3529	L. monocytogenes	2002	Oceania	Australia	Human	I	IVB	CC1	3	1	1	1	3	1	3	1	CC1	I
3533	L. monocytogenes	2003	Oceania	Australia	Human	I	IVB	CC1	3	1	1	1	3	1	3	1	CC1	I
3542	L. monocytogenes	2004	Oceania	Australia	Human	I	IVB	CC1	3	1	1	1	3	1	3	1	CC1	I
3544	L. monocytogenes	2003	Oceania	Australia	Human	I	IVB	CC1	3	1	1	1	3	1	3	1	CC1	I
3545	L. monocytogenes	2003	Oceania	Australia	Human	I	IVB	CC1	3	1	1	1	3	1	3	1	CC1	I
3547	L. monocytogenes	2003	Oceania	Australia	Human	I	IVB	CC1	3	1	1	1	3	1	3	1	CC1	I
3551	L. monocytogenes	2003	Oceania	Australia	Human	I	IVB	CC1	3	1	1	1	3	1	3	1	CC1	I
3552	L. monocytogenes	2003	Oceania	Australia	Human	I	IVB	CC1	3	1	1	1	3	1	3	1	CC1	I
3553	L. monocytogenes	2004	Oceania	Australia	Human	I	IVB	CC1	3	1	1	1	3	1	3	1	CC1	I
3569	L. monocytogenes	2004	Oceania	Australia	Human	I	IVB	CC1	3	1	1	1	3	1	3	1	CC1	I
3570	L. monocytogenes	2004	Oceania	Australia	Human	I	IVB	CC1	3	1	1	1	3	1	3	1	CC1	I
3573	L. monocytogenes	2003	Oceania	Australia	Human	I	IVB	CC1	3	1	1	1	3	1	3	1	CC1	I
3576	L. monocytogenes	2001	Oceania	Australia	Human	I	IVB	CC1	3	1	1	1	3	1	3	1	CC1	I
3604	L. monocytogenes	2004	Oceania	Australia	Human	I	IVB	CC1	3	1	1	1	3	1	3	1	CC1	I
3674	L. monocytogenes		Oceania	Australia	Food	I		CC1	3	1	1	1	3	1	3	1	CC1	I
3675	L. monocytogenes		Oceania	Australia	Production environment	I		CC1	3	1	1	1	3	1	3	1	CC1	I
3700	L. monocytogenes	2004	Oceania	Australia	Human	I		CC1	3	1	1	1	3	1	3	1	CC1	I
3701	L. monocytogenes	2004	Oceania	Australia	Human	I		CC1	3	1	1	1	3	1	3	1	CC1	I
3702	L. monocytogenes	2004	Oceania	Australia	Human	I		CC1	3	1	1	1	3	1	3	1	CC1	I
3709	L. monocytogenes	2005	Oceania	Australia	Human	I		CC1	3	1	1	1	3	1	3	1	CC1	I
3710	L. monocytogenes	2008	Oceania	Australia	Human	I	IVB	CC1	3	1	1	1	3	1	3	1	CC1	I
3734	L. monocytogenes	2007	Oceania	Australia	Human	I		CC1	3	1	1	1	3	1	3	1	CC1	I
3737	L. monocytogenes	2008	Oceania	Australia	Human	I	IVB	CC1	3	1	1	1	3	1	3	1	CC1	I
3751	L. monocytogenes	2009	Oceania	Australia	Human	I	IVB	CC1	3	1	1	1	3	1	3	1	CC1	I
3765	L. monocytogenes	2009	Oceania	Australia	Human	I	IVB	CC1	3	1	1	1	3	1	3	1	CC1	I
3833	L. monocytogenes	2009	Oceania	Australia	Human	I	IVB	CC1	3	1	1	1	3	1	3	1	CC1	I
3843	L. monocytogenes	2009	Oceania	Australia	Human	I	IVB	CC1	3	1	1	1	3	1	3	1	CC1	I
3846	L. monocytogenes		Oceania	Australia	Human	I	IVB	CC1	3	1	1	1	3	1	3	1	CC1	I
3883	L. monocytogenes	2010	Oceania	Australia	Human	I	IVB	CC1	3	1	1	1	3	1	3	1	CC1	I
3901	L. monocytogenes	2001	Oceania	Australia	Food	I	IVB	CC1	3	1	1	1	3	1	3	1	CC1	I
3902	L. monocytogenes	2002	Oceania	Australia	Food	I	IVB	CC1	3	1	1	1	3	1	3	1	CC1	I
3912	L. monocytogenes	2010	Oceania	Australia	Food	I	IVB	CC1	3	1	1	1	3	1	3	1	CC1	I
3919	L. monocytogenes	2010	Oceania	Australia	Human	I	IVB	CC1	3	1	1	1	3	1	3	1	CC1	I
3944	L. monocytogenes	2010	Oceania	Australia	Human	I	IVB	CC1	3	1	1	1	3	1	3	1	CC1	I
3995	L. monocytogenes	2010	Oceania	Australia	Human	I	IVB	CC1	3	1	1	1	3	1	3	1	CC1	I
3997	L. monocytogenes	2010	Oceania	Australia	Human	I	IVB	CC1	3	1	1	1	3	1	3	1	CC1	I
4006	L. monocytogenes		Oceania	Australia	Human	I	IVB	CC1	3	1	1	1	3	1	3	1	CC1	I
4404	L. monocytogenes	1991	Oceania	Australia	Animal	I	4b	CC1	3	1	1	1	3	1	3	1	CC1	I
4472	L. monocytogenes	1991	Oceania	Australia	Animal	I	4b	CC1	3	1	1	1	3	1	3	1	CC1	I
4621	L. monocytogenes	1991	Oceania	Australia	Animal	I	4b	CC1	3	1	1	1	3	1	3	1	CC1	I
4944	L. monocytogenes	1966	Oceania	Australia	Human	I	4b	CC1	3	1	1	1	3	1	3	1	CC1	I
5103	L. monocytogenes	1975	Oceania	Australia	Human	I	4b	CC1	3	1	1	1	3	1	3	1	CC1	I
5277	L. monocytogenes	1966	Oceania	Australia	Human	I	4b	CC1	3	1	1	1	3	1	3	1	CC1	I
5350	L. monocytogenes	1975	Oceania	Australia	Human	I	4b	CC1	3	1	1	1	3	1	3	1	CC1	I
4971	L. monocytogenes	2009	Europe	Austria	Natural environment	I		CC1	3	1	1	1	3	1	3	1	CC1	I
5169	L. monocytogenes	2009	Europe	Austria	Natural environment	I		CC1	3	1	1	1	3	1	3	1	CC1	I
5226	L. monocytogenes	2009	Europe	Austria	Natural environment	I		CC1	3	1	1	1	3	1	3	1	CC1	I
5331	L. monocytogenes	2009	Europe	Austria	Natural environment	I		CC1	3	1	1	1	3	1	3	1	CC1	I
5340	L. monocytogenes	2009	Europe	Austria	Natural environment	I		CC1	3	1	1	1	3	1	3	1	CC1	I
5388	L. monocytogenes	2009	Europe	Austria	Natural environment	I		CC1	3	1	1	1	3	1	3	1	CC1	I
42834	L. monocytogenes	2014	Europe	Austria	Human	I	IVb	CC1	3	1	1	1	3	1	3	1	CC1	I
4539	L. monocytogenes	1994	South America	Brazil	Production environment	I	4b	CC1	3	1	1	1	3	1	3	1	CC1	I
4596	L. monocytogenes	1994	South America	Brazil	Production environment	I	4b	CC1	3	1	1	1	3	1	3	1	CC1	I
15664	L. monocytogenes	2008	South America	Brazil	Production environment	I	4b	CC1	3	1	1	1	3	1	3	1	CC1	I
15670	L. monocytogenes	2009	South America	Brazil	Production environment	I	4b	CC1	3	1	1	1	3	1	3	1	CC1	I
15671	L. monocytogenes	2009	South America	Brazil	Production environment	I	4b	CC1	3	1	1	1	3	1	3	1	CC1	I
27920	L. monocytogenes	1985	South America	Brazil	Human	I	4b	CC1	3	1	1	1	3	1	3	1	CC1	I
27921	L. monocytogenes	1985	South America	Brazil	Human	I	4b	CC1	3	1	1	1	3	1	3	1	CC1	I
27927	L. monocytogenes	1985	South America	Brazil	Human	I	4b	CC1	3	1	1	1	3	1	3	1	CC1	I
4291	L. monocytogenes	1965	Europe	Bulgaria	Animal	I	4b	CC1	3	1	1	1	3	1	3	1	CC1	I
4308	L. monocytogenes	1958	North America	Canada	Human	I	IVB	CC1	3	1	1	1	3	1	3	1	CC1	I
4512	L. monocytogenes	1951	North America	Canada	Animal	I	4b	CC1	3	1	1	1	3	1	3	1	CC1	I
4566	L. monocytogenes	1955	North America	Canada	Human	I	4b	CC1	3	1	1	1	3	1	3	1	CC1	I
4589	L. monocytogenes	1991	North America	Canada	Food	I	4b	CC1	3	1	1	1	3	1	3	1	CC1	I
4669	L. monocytogenes	1991	North America	Canada	Food	I	4b	CC1	3	1	1	1	3	1	3	1	CC1	I
5763	L. monocytogenes	2009	North America	Canada	Natural environment	I	4b	CC1	3	1	1	1	3	1	3	1	CC1	I
5764	L. monocytogenes	2009	North America	Canada	Natural environment	I	4b	CC1	3	1	1	1	3	1	3	1	CC1	I
5765	L. monocytogenes	2009	North America	Canada	Natural environment	I	4b	CC1	3	1	1	1	3	1	3	1	CC1	I
5766	L. monocytogenes	2009	North America	Canada	Natural environment	I	4b	CC1	3	1	1	1	3	1	3	1	CC1	I
5768	L. monocytogenes	2009	North America	Canada	Food	I	4b	CC1	3	1	1	1	3	1	3	1	CC1	I
5769	L. monocytogenes	2009	North America	Canada	Food	I	4b	CC1	3	1	1	1	3	1	3	1	CC1	I
5773	L. monocytogenes	2009	North America	Canada	Food	I	4b	CC1	3	1	1	1	3	1	3	1	CC1	I
22357	L. monocytogenes	2014	North America	Canada	Production environment	I		CC1	3	1	1	1	3	1	3	1	CC1	I
4158	L. monocytogenes		South America	Chile	Human	I	IVB	CC1	3	1	1	1	3	1	3	1	CC1	I
4268	L. monocytogenes		South America	Chile	Food	I	IVB	CC1	3	1	1	1	3	1	3	1	CC1	I
5595	L. monocytogenes	2013	South America	Chile	Food	I	4b	CC1	3	1	1	1	3	1	3	1	CC1	I
5850	L. monocytogenes	2014	South America	Chile	Production environment	I	1/2b	CC1	3	1	1	1	3	1	3	1	CC1	I
20555	L. monocytogenes		South America	Chile	Human	I		CC1	3	1	1	1	3	1	3	1	CC1	I
20559	L. monocytogenes		South America	Chile	Human	I		CC1	3	1	1	1	3	1	3	1	CC1	I
20561	L. monocytogenes		South America	Chile	Human	I		CC1	3	1	1	1	3	1	3	1	CC1	I
20565	L. monocytogenes		South America	Chile	Human	I		CC1	3	1	1	1	3	1	3	1	CC1	I
20567	L. monocytogenes		South America	Chile	Human	I		CC1	3	1	1	1	3	1	3	1	CC1	I
20569	L. monocytogenes		South America	Chile	Human	I		CC1	3	1	1	1	3	1	3	1	CC1	I
20572	L. monocytogenes		South America	Chile	Human	I		CC1	3	1	1	1	3	1	3	1	CC1	I
20573	L. monocytogenes		South America	Chile	Human	I		CC1	3	1	1	1	3	1	3	1	CC1	I
20574	L. monocytogenes		South America	Chile	Human	I		CC1	3	1	1	1	3	1	3	1	CC1	I
34286	L. monocytogenes	2010	South America	Chile	Human	I		CC1	3	1	1	1	3	1	3	1	CC1	I
34287	L. monocytogenes	2011	South America	Chile	Human	I		CC1	3	1	1	1	3	1	3	1	CC1	I
34288	L. monocytogenes	2011	South America	Chile	Human	I		CC1	3	1	1	1	3	1	3	1	CC1	I
34289	L. monocytogenes	2011	South America	Chile	Human	I		CC1	3	1	1	1	3	1	3	1	CC1	I
34297	L. monocytogenes	2011	South America	Chile	Human	I		CC1	3	1	1	1	3	1	3	1	CC1	I
34298	L. monocytogenes	2008	South America	Chile	Human	I		CC1	3	1	1	1	3	1	3	1	CC1	I
34299	L. monocytogenes	2008	South America	Chile	Human	I		CC1	3	1	1	1	3	1	3	1	CC1	I
34300	L. monocytogenes	2010	South America	Chile	Human	I		CC1	3	1	1	1	3	1	3	1	CC1	I
34303	L. monocytogenes	2008	South America	Chile	Human	I		CC1	3	1	1	1	3	1	3	1	CC1	I
34306	L. monocytogenes	2010	South America	Chile	Human	I		CC1	3	1	1	1	3	1	3	1	CC1	I
34313	L. monocytogenes	2011	South America	Chile	Human	I		CC1	3	1	1	1	3	1	3	1	CC1	I
34314	L. monocytogenes	2009	South America	Chile	Food	I		CC1	3	1	1	1	3	1	3	1	CC1	I
34315	L. monocytogenes	2010	South America	Chile	Human	I		CC1	3	1	1	1	3	1	3	1	CC1	I
34323	L. monocytogenes	2004	South America	Chile	Food	I		CC1	3	1	1	1	3	1	3	1	CC1	I
34324	L. monocytogenes	2004	South America	Chile	Food	I		CC1	3	1	1	1	3	1	3	1	CC1	I
34325	L. monocytogenes	2001	South America	Chile	Food	I		CC1	3	1	1	1	3	1	3	1	CC1	I
34326	L. monocytogenes	2001	South America	Chile	Food	I		CC1	3	1	1	1	3	1	3	1	CC1	I
4107	L. monocytogenes	1991	Asia	China	Human	I	IVB	CC1	3	1	1	1	3	1	3	1	CC1	I
21118	L. monocytogenes	2011	Asia	China	Animal	I		CC1	3	1	1	1	3	1	3	1	CC1	I
4225	L. monocytogenes	1997	South America	Colombia	Food	I	IVB	CC1	3	1	1	1	3	1	3	1	CC1	I
4794	L. monocytogenes	1972	Europe	Denmark	Food	I	4c	CC1	3	1	1	1	3	1	3	1	CC1	I
4795	L. monocytogenes	1972	Europe	Denmark	Food	I	4c	CC1	3	1	1	1	3	1	3	1	CC1	I
5094	L. monocytogenes	1986	Europe	Denmark		I	4b	CC1	3	1	1	1	3	1	3	1	CC1	I
5143	L. monocytogenes	1972	Europe	Denmark	Food	I	4c	CC1	3	1	1	1	3	1	3	1	CC1	I
4387	L. monocytogenes	1988	Europe	Finland	Feed	I	4b	CC1	3	1	1	1	3	1	3	1	CC1	I
4459	L. monocytogenes	2001	Europe	Finland	Animal	I		CC1	3	1	1	1	3	1	3	1	CC1	I
4469	L. monocytogenes	2001	Europe	Finland	Animal	I	4b	CC1	3	1	1	1	3	1	3	1	CC1	I
4544	L. monocytogenes	2001	Europe	Finland	Animal	I	4b	CC1	3	1	1	1	3	1	3	1	CC1	I
4599	L. monocytogenes	1998	Europe	Finland	Animal	I	4b	CC1	3	1	1	1	3	1	3	1	CC1	I
4730	L. monocytogenes	1988	Europe	Finland	Feed	I	4b	CC1	3	1	1	1	3	1	3	1	CC1	I
4738	L. monocytogenes	1988	Europe	Finland	Feed	I	4b	CC1	3	1	1	1	3	1	3	1	CC1	I
4757	L. monocytogenes	2001	Europe	Finland	Animal	I	4b	CC1	3	1	1	1	3	1	3	1	CC1	I
5102	L. monocytogenes	2001	Europe	Finland	Animal	I	4b	CC1	3	1	1	1	3	1	3	1	CC1	I
5115	L. monocytogenes	1990	Europe	Finland	Animal	I		CC1	3	1	1	1	3	1	3	1	CC1	I
5130	L. monocytogenes		Europe	Finland	Feed	I		CC1	3	1	1	1	3	1	3	1	CC1	I
33	L. monocytogenes	2005	Europe	France	Food	I	IVb	CC1	3	1	1	1	3	1	3	1	CC1	I
35	L. monocytogenes	2005	Europe	France	Human	I	IVb	CC1	3	1	1	1	3	1	3	1	CC1	I
48	L. monocytogenes	2007	Europe	France	Human	I	IVb	CC1	3	1	1	1	3	1	3	1	CC1	I
3012	L. monocytogenes	1989	Europe	France	Human	I	4b	CC1	3	1	1	1	3	1	3	1	CC1	I
3015	L. monocytogenes	1989	Europe	France	Human	I	4b	CC1	3	1	1	1	3	1	3	1	CC1	I
3019	L. monocytogenes	1989	Europe	France	Human	I	4b	CC1	3	1	1	1	3	1	3	1	CC1	I
3022	L. monocytogenes	1990	Europe	France	Human	I	4b	CC1	3	1	1	1	3	1	3	1	CC1	I
3023	L. monocytogenes	1990	Europe	France	Human	I	4b	CC1	3	1	1	1	3	1	3	1	CC1	I
3066	L. monocytogenes	1992	Europe	France	Human	I	4b	CC1	3	1	1	1	3	1	3	1	CC1	I
3093	L. monocytogenes	1987	Europe	France	Human	I	4b	CC1	3	1	1	1	3	1	3	1	CC1	I
3096	L. monocytogenes	2005	Europe	France	Human	I	4b	CC1	3	1	1	1	3	1	3	1	CC1	I
3102	L. monocytogenes	1994	Europe	France	Human	I	4b	CC1	3	1	1	1	3	1	3	1	CC1	I
3104	L. monocytogenes	1957	Europe	France	Human	I	IVB	CC1	3	1	1	1	3	1	3	1	CC1	I
3109	L. monocytogenes	1994	Europe	France	Human	I	4b	CC1	3	1	1	1	3	1	3	1	CC1	I
3127	L. monocytogenes	1957	Europe	France	Animal	I	IVB	CC1	3	1	1	1	3	1	3	1	CC1	I
3140	L. monocytogenes	1996	Europe	France	Human	I	4b	CC1	3	1	1	1	3	1	3	1	CC1	I
3142	L. monocytogenes	1996	Europe	France	Human	I	4b	CC1	3	1	1	1	3	1	3	1	CC1	I
3146	L. monocytogenes	1996	Europe	France	Human	I	4b	CC1	3	1	1	1	3	1	3	1	CC1	I
3164	L. monocytogenes	1997	Europe	France	Human	I	4b	CC1	3	1	1	1	3	1	3	1	CC1	I
3175	L. monocytogenes	1997	Europe	France	Human	I	4b	CC1	3	1	1	1	3	1	3	1	CC1	I
3183	L. monocytogenes	1997	Europe	France	Human	I	4b	CC1	3	1	1	1	3	1	3	1	CC1	I
3193	L. monocytogenes	1959	Europe	France	Unknown	I	4e	CC1	3	1	1	1	3	1	3	1	CC1	I
3198	L. monocytogenes	1998	Europe	France	Human	I	4b	CC1	3	1	1	1	3	1	3	1	CC1	I
3201	L. monocytogenes	1998	Europe	France	Human	I	4b	CC1	3	1	1	1	3	1	3	1	CC1	I
3215	L. monocytogenes	1999	Europe	France	Human	I	4b	CC1	3	1	1	1	3	1	3	1	CC1	I
3220	L. monocytogenes	1999	Europe	France	Human	I	4b	CC1	3	1	1	1	3	1	3	1	CC1	I
3221	L. monocytogenes	1999	Europe	France	Human	I	4b	CC1	3	1	1	1	3	1	3	1	CC1	I
3231	L. monocytogenes	2000	Europe	France	Human	I	4b	CC1	3	1	1	1	3	1	3	1	CC1	I
3233	L. monocytogenes	2000	Europe	France	Human	I	4b	CC1	3	1	1	1	3	1	3	1	CC1	I
3246	L. monocytogenes	2000	Europe	France	Human	I	4b	CC1	3	1	1	1	3	1	3	1	CC1	I
3275	L. monocytogenes	2000	Europe	France	Food	I	IVB	CC1	3	1	1	1	3	1	3	1	CC1	I
3279	L. monocytogenes	2000	Europe	France	Human	I	4b	CC1	3	1	1	1	3	1	3	1	CC1	I
3288	L. monocytogenes	2000	Europe	France	Human	I	4b	CC1	3	1	1	1	3	1	3	1	CC1	I
3289	L. monocytogenes	2000	Europe	France	Human	I	4b	CC1	3	1	1	1	3	1	3	1	CC1	I
3291	L. monocytogenes	2000	Europe	France	Human	I	4b	CC1	3	1	1	1	3	1	3	1	CC1	I
3293	L. monocytogenes	2000	Europe	France	Human	I	4b	CC1	3	1	1	1	3	1	3	1	CC1	I
3299	L. monocytogenes	2000	Europe	France	Human	I	4b	CC1	3	1	1	1	3	1	3	1	CC1	I
3301	L. monocytogenes	2000	Europe	France	Human	I	4b	CC1	3	1	1	1	3	1	3	1	CC1	I
3331	L. monocytogenes	2003	Europe	France	Human	I	4b	CC1	3	1	1	1	3	1	3	1	CC1	I
3343	L. monocytogenes	2004	Europe	France	Human	I	4b	CC1	3	1	1	1	3	1	3	1	CC1	I
3347	L. monocytogenes	2004	Europe	France	Human	I	4b	CC1	3	1	1	1	3	1	3	1	CC1	I
4865	L. monocytogenes	1964	Europe	France	Animal	I	4b	CC1	3	1	1	1	3	1	3	1	CC1	I
5219	L. monocytogenes	1974	Europe	France	Human	I	4b	CC1	3	1	1	1	3	1	3	1	CC1	I
5309	L. monocytogenes	1960	Europe	France	Animal	I	4b	CC1	3	1	1	1	3	1	3	1	CC1	I
5371	L. monocytogenes	1985	Europe	France	Animal	I	4b	CC1	3	1	1	1	3	1	3	1	CC1	I
4020	L. monocytogenes	2006	South America	French Guiana	Human	I	IVB	CC1	3	1	1	1	3	1	3	1	CC1	I
3145	L. monocytogenes	1996	Europe	Germany	Human	I	IVB	CC1	3	1	1	1	3	1	3	1	CC1	I
4128	L. monocytogenes	1994	Europe	Germany	Human	I	IVB	CC1	3	1	1	1	3	1	3	1	CC1	I
4129	L. monocytogenes	1995	Europe	Germany	Human	I	IVB	CC1	3	1	1	1	3	1	3	1	CC1	I
4171	L. monocytogenes		Europe	Germany		I	4b	CC1	3	1	1	1	3	1	3	1	CC1	I
4389	L. monocytogenes	1964	Europe	Germany	Natural environment	I	4b	CC1	3	1	1	1	3	1	3	1	CC1	I
4421	L. monocytogenes	1955	Europe	Germany	Animal	I	4b	CC1	3	1	1	1	3	1	3	1	CC1	I
4792	L. monocytogenes	1970	Europe	Germany	Animal	I	4b	CC1	3	1	1	1	3	1	3	1	CC1	I
4853	L. monocytogenes	1964	Europe	Germany	Natural environment	I	4b	CC1	3	1	1	1	3	1	3	1	CC1	I
4854	L. monocytogenes	1964	Europe	Germany	Natural environment	I	4b	CC1	3	1	1	1	3	1	3	1	CC1	I
4869	L. monocytogenes	1965	Europe	Germany	Feed	I	4b	CC1	3	1	1	1	3	1	3	1	CC1	I
4870	L. monocytogenes	1964	Europe	Germany	Natural environment	I	4b	CC1	3	1	1	1	3	1	3	1	CC1	I
4876	L. monocytogenes	1965	Europe	Germany	Feed	I	4b	CC1	3	1	1	1	3	1	3	1	CC1	I
4888	L. monocytogenes	1964	Europe	Germany	Natural environment	I	4b	CC1	3	1	1	1	3	1	3	1	CC1	I
4895	L. monocytogenes	1964	Europe	Germany	Natural environment	I	4b	CC1	3	1	1	1	3	1	3	1	CC1	I
4905	L. monocytogenes	1964	Europe	Germany	Natural environment	I	4b	CC1	3	1	1	1	3	1	3	1	CC1	I
4917	L. monocytogenes	1964	Europe	Germany	Natural environment	I	4b	CC1	3	1	1	1	3	1	3	1	CC1	I
4928	L. monocytogenes	1964	Europe	Germany	Natural environment	I	4b	CC1	3	1	1	1	3	1	3	1	CC1	I
4936	L. monocytogenes	1969	Europe	Germany	Animal	I	4b	CC1	3	1	1	1	3	1	3	1	CC1	I
4998	L. monocytogenes	1962	Europe	Germany	Animal	I	4b	CC1	3	1	1	1	3	1	3	1	CC1	I
5011	L. monocytogenes	1964	Europe	Germany	Natural environment	I	4b	CC1	3	1	1	1	3	1	3	1	CC1	I
5055	L. monocytogenes	1972	Europe	Germany	Animal	I	4b	CC1	3	1	1	1	3	1	3	1	CC1	I
5179	L. monocytogenes	1964	Europe	Germany	Natural environment	I	4b	CC1	3	1	1	1	3	1	3	1	CC1	I
5182	L. monocytogenes	1966	Europe	Germany	Animal	I	4b	CC1	3	1	1	1	3	1	3	1	CC1	I
5207	L. monocytogenes	1973	Europe	Germany	Animal	I	4b	CC1	3	1	1	1	3	1	3	1	CC1	I
5216	L. monocytogenes	1970	Europe	Germany	Animal	I	4b	CC1	3	1	1	1	3	1	3	1	CC1	I
5330	L. monocytogenes	1970	Europe	Germany	Animal	I	4b	CC1	3	1	1	1	3	1	3	1	CC1	I
5344	L. monocytogenes	1971	Europe	Germany	Animal	I	4b	CC1	3	1	1	1	3	1	3	1	CC1	I
5373	L. monocytogenes	1973	Europe	Germany	Animal	I	4b	CC1	3	1	1	1	3	1	3	1	CC1	I
5392	L. monocytogenes	1966	Europe	Germany	Human	I	4c	CC1	3	1	1	1	3	1	3	1	CC1	I
5416	L. monocytogenes	1970	Europe	Germany	Animal	I	4b	CC1	3	1	1	1	3	1	3	1	CC1	I
5433	L. monocytogenes	1970	Europe	Germany	Animal	I	4b	CC1	3	1	1	1	3	1	3	1	CC1	I
5500	L. monocytogenes	1973	Europe	Germany	Animal	I	4b	CC1	3	1	1	1	3	1	3	1	CC1	I
4271	L. monocytogenes		Europe	Greece	Human	I	4b	CC1	3	1	1	1	3	1	3	1	CC1	I
76027	L. monocytogenes	2018	Europe	Greece	Farm environment	I		CC1	3	1	1	1	3	1	3	1	CC1	I
76030	L. monocytogenes	2018	Europe	Greece	Farm environment	I		CC1	3	1	1	1	3	1	3	1	CC1	I
4080	L. monocytogenes		Central America and the Caribbean	Guatemala	Human	I	IVB	CC1	3	1	1	1	3	1	3	1	CC1	I
4092	L. monocytogenes		Central America and the Caribbean	Guatemala	Human	I	IVB	CC1	3	1	1	1	3	1	3	1	CC1	I
4094	L. monocytogenes		Central America and the Caribbean	Guatemala	Human	I	IVB	CC1	3	1	1	1	3	1	3	1	CC1	I
4715	L. monocytogenes	2005	Europe	Ireland	Food	I	4b	CC1	3	1	1	1	3	1	3	1	CC1	I
4716	L. monocytogenes	2005	Europe	Ireland	Food	I	4b	CC1	3	1	1	1	3	1	3	1	CC1	I
5199	L. monocytogenes	2005	Europe	Ireland	Production environment	I	4b	CC1	3	1	1	1	3	1	3	1	CC1	I
4900	L. monocytogenes	1966	Middle East	Israel	Human	I	4b	CC1	3	1	1	1	3	1	3	1	CC1	I
5000	L. monocytogenes	1959	Middle East	Israel	Human	I	4b	CC1	3	1	1	1	3	1	3	1	CC1	I
5198	L. monocytogenes	1959	Middle East	Israel	Human	I	4b	CC1	3	1	1	1	3	1	3	1	CC1	I
5297	L. monocytogenes	1963	Middle East	Israel	Human	I	4b	CC1	3	1	1	1	3	1	3	1	CC1	I
5319	L. monocytogenes	1961	Middle East	Israel	Human	I	4b	CC1	3	1	1	1	3	1	3	1	CC1	I
5342	L. monocytogenes	1959	Asia	Israel	Human	I	4b	CC1	3	1	1	1	3	1	3	1	CC1	I
5396	L. monocytogenes	1966	Middle East	Israel	Human	I	4b	CC1	3	1	1	1	3	1	3	1	CC1	I
4078	L. monocytogenes	1990	Europe	Italy	Human	I	IVB	CC1	3	1	1	1	3	1	3	1	CC1	I
4848	L. monocytogenes	1965	Europe	Italy	Animal	I	4b	CC1	3	1	1	1	3	1	3	1	CC1	I
5099	L. monocytogenes	1965	Europe	Italy	Animal	I	4b	CC1	3	1	1	1	3	1	3	1	CC1	I
5638	L. monocytogenes	2007	Asia	Japan	Human	I	4b	CC1	3	1	1	1	3	1	3	1	CC1	I
5639	L. monocytogenes	2002	Asia	Japan	Human	I	4b	CC1	3	1	1	1	3	1	3	1	CC1	I
5640	L. monocytogenes	2007	Asia	Japan	Food	I	4b	CC1	3	1	1	1	3	1	3	1	CC1	I
5641	L. monocytogenes	2007	Asia	Japan	Food	I	4b	CC1	3	1	1	1	3	1	3	1	CC1	I
5642	L. monocytogenes		Asia	Japan	Human	I	4b	CC1	3	1	1	1	3	1	3	1	CC1	I
5643	L. monocytogenes	1995	Asia	Japan	Human	I	4b	CC1	3	1	1	1	3	1	3	1	CC1	I
5644	L. monocytogenes	2000	Asia	Japan	Food	I	4b	CC1	3	1	1	1	3	1	3	1	CC1	I
5645	L. monocytogenes	2000	Asia	Japan	Human	I	4b	CC1	3	1	1	1	3	1	3	1	CC1	I
5681	L. monocytogenes	1998	Asia	Japan	Human	I	3b	CC1	3	1	1	1	3	1	3	1	CC1	I
4191	L. monocytogenes		Africa	Morocco	Food	I	IVB	CC1	3	1	1	1	3	1	3	1	CC1	I
4049	L. monocytogenes	1987	Oceania	New Zealand	Human	I	IVB	CC1	3	1	1	1	3	1	3	1	CC1	I
4098	L. monocytogenes	1991	Oceania	New Zealand	Food	I	IVB	CC1	3	1	1	1	3	1	3	1	CC1	I
4851	L. monocytogenes	1967	Oceania	New Zealand	Human	I	4b	CC1	3	1	1	1	3	1	3	1	CC1	I
5045	L. monocytogenes	1997	Oceania	New Zealand		I	4b	CC1	3	1	1	1	3	1	3	1	CC1	I
5120	L. monocytogenes	1967	Oceania	New Zealand	Human	I	4b	CC1	3	1	1	1	3	1	3	1	CC1	I
4871	L. monocytogenes	1972	South America	Peru	Human	I	4b	CC1	3	1	1	1	3	1	3	1	CC1	I
5066	L. monocytogenes	1980	South America	Peru	Human	I	4b	CC1	3	1	1	1	3	1	3	1	CC1	I
5078	L. monocytogenes	1981	South America	Peru	Human	I	4b	CC1	3	1	1	1	3	1	3	1	CC1	I
5134	L. monocytogenes	1982	South America	Peru	Human	I	4b	CC1	3	1	1	1	3	1	3	1	CC1	I
5439	L. monocytogenes	1982	South America	Peru	Human	I	4b	CC1	3	1	1	1	3	1	3	1	CC1	I
20540	L. monocytogenes	2011	South America	Peru	Food	I		CC1	3	1	1	1	3	1	3	1	CC1	I
34327	L. monocytogenes	2011	South America	Peru	Food	I		CC1	3	1	1	1	3	1	3	1	CC1	I
34328	L. monocytogenes	2011	South America	Peru	Food	I		CC1	3	1	1	1	3	1	3	1	CC1	I
34334	L. monocytogenes	2011	South America	Peru	Food	I		CC1	3	1	1	1	3	1	3	1	CC1	I
34335	L. monocytogenes	2011	South America	Peru	Food	I		CC1	3	1	1	1	3	1	3	1	CC1	I
34336	L. monocytogenes	2011	South America	Peru	Food	I		CC1	3	1	1	1	3	1	3	1	CC1	I
34337	L. monocytogenes	2011	South America	Peru	Food	I		CC1	3	1	1	1	3	1	3	1	CC1	I
34338	L. monocytogenes	2011	South America	Peru	Food	I		CC1	3	1	1	1	3	1	3	1	CC1	I
34339	L. monocytogenes	2011	South America	Peru	Food	I		CC1	3	1	1	1	3	1	3	1	CC1	I
27814	L. monocytogenes	2017	Europe	Poland	Production environment	I		CC1	3	1	1	1	3	1	3	1	CC1	I
27820	L. monocytogenes	2015	Europe	Poland	Food	I		CC1	3	1	1	1	3	1	3	1	CC1	I
27829	L. monocytogenes	2015	Europe	Poland	Food	I		CC1	3	1	1	1	3	1	3	1	CC1	I
27845	L. monocytogenes	2016	Europe	Poland	Food	I		CC1	3	1	1	1	3	1	3	1	CC1	I
27854	L. monocytogenes	2017	Europe	Poland	Food	I		CC1	3	1	1	1	3	1	3	1	CC1	I
34364	L. monocytogenes	2011	Europe	Poland	Human	I		CC1	3	1	1	1	3	1	3	1	CC1	I
34367	L. monocytogenes	2012	Europe	Poland	Human	I		CC1	3	1	1	1	3	1	3	1	CC1	I
34368	L. monocytogenes	2012	Europe	Poland	Human	I		CC1	3	1	1	1	3	1	3	1	CC1	I
34372	L. monocytogenes	2012	Europe	Poland	Human	I		CC1	3	1	1	1	3	1	3	1	CC1	I
34380	L. monocytogenes	2012	Europe	Poland	Human	I		CC1	3	1	1	1	3	1	3	1	CC1	I
34382	L. monocytogenes	2012	Europe	Poland	Human	I		CC1	3	1	1	1	3	1	3	1	CC1	I
34384	L. monocytogenes	2012	Europe	Poland	Human	I		CC1	3	1	1	1	3	1	3	1	CC1	I
34387	L. monocytogenes	2013	Europe	Poland	Human	I		CC1	3	1	1	1	3	1	3	1	CC1	I
34389	L. monocytogenes	2013	Europe	Poland	Human	I		CC1	3	1	1	1	3	1	3	1	CC1	I
34393	L. monocytogenes	2013	Europe	Poland	Human	I		CC1	3	1	1	1	3	1	3	1	CC1	I
34396	L. monocytogenes	2013	Europe	Poland	Human	I		CC1	3	1	1	1	3	1	3	1	CC1	I
41661	L. monocytogenes	2012	Europe	Poland	Human	I		CC1	3	1	1	1	3	1	3	1	CC1	I
46898	L. monocytogenes	2019	Europe	Poland	Food	I		CC1	3	1	1	1	3	1	3	1	CC1	I
4152	L. monocytogenes		Europe	Portugal	Natural environment	I	4b	CC1	3	1	1	1	3	1	3	1	CC1	I
4197	L. monocytogenes		Asia	Qatar	Human	I	4b	CC1	3	1	1	1	3	1	3	1	CC1	I
3452	L. monocytogenes	2005	Asia	Russia	Human	I	4b	CC1	3	1	1	1	3	1	3	1	CC1	I
3453	L. monocytogenes	2005	Asia	Russia	Human	I	4b	CC1	3	1	1	1	3	1	3	1	CC1	I
3454	L. monocytogenes	2005	Asia	Russia	Human	I	4b	CC1	3	1	1	1	3	1	3	1	CC1	I
3607	L. monocytogenes	2005	Asia	Russia	Human	I	4b	CC1	3	1	1	1	3	1	3	1	CC1	I
3608	L. monocytogenes	2005	Asia	Russia	Human	I	4b	CC1	3	1	1	1	3	1	3	1	CC1	I
3609	L. monocytogenes	2005	Asia	Russia	Human	I	4b	CC1	3	1	1	1	3	1	3	1	CC1	I
37686	L. monocytogenes	2017	Europe	Russia	Human	I		CC1	3	1	1	1	3	1	3	1	CC1	I
75929	L. monocytogenes	2020	Europe	Russia	Human	I		CC1	3	1	1	1	3	1	3	1	CC1	I
4592	L. monocytogenes	1991	Asia	Singapore	Human	I	4b	CC1	3	1	1	1	3	1	3	1	CC1	I
3367	L. monocytogenes	2001	Europe	Spain	Food	I	4b	CC1	3	1	1	1	3	1	3	1	CC1	I
3387	L. monocytogenes	1997	Europe	Spain	Food	I	4b	CC1	3	1	1	1	3	1	3	1	CC1	I
3393	L. monocytogenes	1993	Europe	Spain		I	4b	CC1	3	1	1	1	3	1	3	1	CC1	I
3395	L. monocytogenes	1999	Europe	Spain	Human	I	4b	CC1	3	1	1	1	3	1	3	1	CC1	I
3396	L. monocytogenes	1999	Europe	Spain	Human	I	4b	CC1	3	1	1	1	3	1	3	1	CC1	I
3400	L. monocytogenes	1999	Europe	Spain		I	4b	CC1	3	1	1	1	3	1	3	1	CC1	I
3403	L. monocytogenes	1994	Europe	Spain		I	4b	CC1	3	1	1	1	3	1	3	1	CC1	I
3405	L. monocytogenes	1996	Europe	Spain		I	4b	CC1	3	1	1	1	3	1	3	1	CC1	I
3410	L. monocytogenes	2000	Europe	Spain	Human	I	4b	CC1	3	1	1	1	3	1	3	1	CC1	I
3411	L. monocytogenes	2000	Europe	Spain	Human	I	4b	CC1	3	1	1	1	3	1	3	1	CC1	I
3412	L. monocytogenes	2000	Europe	Spain	Human	I	4b	CC1	3	1	1	1	3	1	3	1	CC1	I
3413	L. monocytogenes	2000	Europe	Spain	Human	I	4b	CC1	3	1	1	1	3	1	3	1	CC1	I
3421	L. monocytogenes	1993	Europe	Spain	Animal	I	4b	CC1	3	1	1	1	3	1	3	1	CC1	I
3423	L. monocytogenes	1993	Europe	Spain	Animal	I	4b	CC1	3	1	1	1	3	1	3	1	CC1	I
3424	L. monocytogenes	2000	Europe	Spain	Production environment	I	4b	CC1	3	1	1	1	3	1	3	1	CC1	I
3429	L. monocytogenes	1992	Europe	Spain	Animal	I	4b	CC1	3	1	1	1	3	1	3	1	CC1	I
5706	L. monocytogenes	2012	Europe	Spain	Human	I	4b	CC1	3	1	1	1	3	1	3	1	CC1	I
5714	L. monocytogenes	2013	Europe	Spain	Human	I	4b	CC1	3	1	1	1	3	1	3	1	CC1	I
5718	L. monocytogenes	2014	Europe	Spain	Human	I	4b	CC1	3	1	1	1	3	1	3	1	CC1	I
40561	L. monocytogenes	2018	Europe	Spain	Animal	I	IVb	CC1	3	1	1	1	3	1	3	1	CC1	I
3124	L. monocytogenes	1995	Europe	Sweden	Human	I	4b	CC1	3	1	1	1	3	1	3	1	CC1	I
4139	L. monocytogenes	1973	Europe	Sweden	Human	I	IVB	CC1	3	1	1	1	3	1	3	1	CC1	I
4140	L. monocytogenes	1974	Europe	Sweden	Human	I	IVB	CC1	3	1	1	1	3	1	3	1	CC1	I
4145	L. monocytogenes	1995	Europe	Sweden	Natural environment	I	IVB	CC1	3	1	1	1	3	1	3	1	CC1	I
32	L. monocytogenes	1987	Europe	Switzerland	Human	I	4b	CC1	3	1	1	1	3	1	3	1	CC1	I
4120	L. monocytogenes	1994	Europe	Switzerland	Food	I	4b	CC1	3	1	1	1	3	1	3	1	CC1	I
4934	L. monocytogenes	1967	Europe	Switzerland	Animal	I	4b	CC1	3	1	1	1	3	1	3	1	CC1	I
4279	L. monocytogenes	1962	Europe	The Netherlands	Animal	I	4b	CC1	3	1	1	1	3	1	3	1	CC1	I
4045	L. monocytogenes		Europe	UK	Food	I	IVB	CC1	3	1	1	1	3	1	3	1	CC1	I
4429	L. monocytogenes	1991	Europe	UK	Natural environment	I	4b	CC1	3	1	1	1	3	1	3	1	CC1	I
4536	L. monocytogenes	1994	Europe	UK	Feed	I	4b	CC1	3	1	1	1	3	1	3	1	CC1	I
4548	L. monocytogenes	1991	Europe	UK	Natural environment	I	4b	CC1	3	1	1	1	3	1	3	1	CC1	I
4611	L. monocytogenes	1991	Europe	UK	Natural environment	I	4b	CC1	3	1	1	1	3	1	3	1	CC1	I
4630	L. monocytogenes	1991	Europe	UK	Natural environment	I	3	CC1	3	1	1	1	3	1	3	1	CC1	I
4631	L. monocytogenes	1990	Europe	UK	Production environment	I	4b	CC1	3	1	1	1	3	1	3	1	CC1	I
4657	L. monocytogenes	1990	Europe	UK	Production environment	I	1/2a	CC1	3	1	1	1	3	1	3	1	CC1	I
4719	L. monocytogenes	1991	Europe	UK	Food	I	4b	CC1	3	1	1	1	3	1	3	1	CC1	I
5432	L. monocytogenes	1986	Europe	UK	Human	I	4c	CC1	3	1	1	1	3	1	3	1	CC1	I
11250	L. monocytogenes	1995	Europe	UK	Animal	I	4b	CC1	3	1	1	1	3	1	3	1	CC1	I
2	L. monocytogenes	1985	North America	USA	Food	I	IVb; 4b	CC1	3	1	1	1	3	1	3	1	CC1	I
4381	L. monocytogenes	1956	North America	USA	Human	I	4b	CC1	3	1	1	1	3	1	3	1	CC1	I
4397	L. monocytogenes	2001	North America	USA	Natural environment	I		CC1	3	1	1	1	3	1	3	1	CC1	I
4403	L. monocytogenes	1955	North America	USA	Human	I	4b	CC1	3	1	1	1	3	1	3	1	CC1	I
4414	L. monocytogenes	2009	North America	USA	Production environment	I		CC1	3	1	1	1	3	1	3	1	CC1	I
4415	L. monocytogenes	1955	North America	USA	Human	I	4b	CC1	3	1	1	1	3	1	3	1	CC1	I
4420	L. monocytogenes	1955	North America	USA	Human	I	4b	CC1	3	1	1	1	3	1	3	1	CC1	I
4423	L. monocytogenes	2001	North America	USA	Natural environment	I		CC1	3	1	1	1	3	1	3	1	CC1	I
4434	L. monocytogenes	2009	North America	USA	Production environment	I		CC1	3	1	1	1	3	1	3	1	CC1	I
4453	L. monocytogenes	2002	North America	USA	Natural environment	I		CC1	3	1	1	1	3	1	3	1	CC1	I
4463	L. monocytogenes	2001	North America	USA	Natural environment	I		CC1	3	1	1	1	3	1	3	1	CC1	I
4465	L. monocytogenes	2002	North America	USA	Natural environment	I		CC1	3	1	1	1	3	1	3	1	CC1	I
4474	L. monocytogenes	2001	North America	USA	Natural environment	I		CC1	3	1	1	1	3	1	3	1	CC1	I
4488	L. monocytogenes	2002	North America	USA	Natural environment	I		CC1	3	1	1	1	3	1	3	1	CC1	I
4491	L. monocytogenes	2001	North America	USA	Natural environment	I		CC1	3	1	1	1	3	1	3	1	CC1	I
4493	L. monocytogenes	1955	North America	USA	Human	I	4b	CC1	3	1	1	1	3	1	3	1	CC1	I
4501	L. monocytogenes	2002	North America	USA	Natural environment	I		CC1	3	1	1	1	3	1	3	1	CC1	I
4511	L. monocytogenes	2002	North America	USA	Natural environment	I		CC1	3	1	1	1	3	1	3	1	CC1	I
4547	L. monocytogenes	2001	North America	USA	Natural environment	I		CC1	3	1	1	1	3	1	3	1	CC1	I
4602	L. monocytogenes	2002	North America	USA	Natural environment	I		CC1	3	1	1	1	3	1	3	1	CC1	I
4635	L. monocytogenes	2002	North America	USA	Natural environment	I		CC1	3	1	1	1	3	1	3	1	CC1	I
4654	L. monocytogenes	2001	North America	USA	Natural environment	I		CC1	3	1	1	1	3	1	3	1	CC1	I
4706	L. monocytogenes	2009	North America	USA	Production environment	I		CC1	3	1	1	1	3	1	3	1	CC1	I
4714	L. monocytogenes	2002	North America	USA	Natural environment	I		CC1	3	1	1	1	3	1	3	1	CC1	I
5101	L. monocytogenes	1936	North America	USA	Human	I	4b	CC1	3	1	1	1	3	1	3	1	CC1	I
5247	L. monocytogenes	2009	North America	USA	Production environment	I		CC1	3	1	1	1	3	1	3	1	CC1	I
48637	L. monocytogenes	2018	North America	USA	Natural environment	I			3	1	1	1	3	1	3	1	CC1	I
48801	L. monocytogenes	2018	North America	USA	Natural environment	I			3	1	1	1	3	1	3	1	CC1	I
34346	L. monocytogenes	2018	South America	Venezuela	Food	I		CC1	3	1	1	1	3	1	3	1	CC1	I
4406	L. monocytogenes				Animal	I		CC1	3	1	1	1	3	1	3	1	CC1	I
4726	L. monocytogenes				Animal	I		CC1	3	1	1	1	3	1	3	1	CC1	I
4793	L. monocytogenes	1970			Feed	I	4b	CC1	3	1	1	1	3	1	3	1	CC1	I
4819	L. monocytogenes	1985			Feed	I	4b	CC1	3	1	1	1	3	1	3	1	CC1	I
4823	L. monocytogenes	1985			Feed	I	4b	CC1	3	1	1	1	3	1	3	1	CC1	I
4824	L. monocytogenes	1986			Food	I	4b	CC1	3	1	1	1	3	1	3	1	CC1	I
4879	L. monocytogenes	1973			Natural environment	I	4b	CC1	3	1	1	1	3	1	3	1	CC1	I
4891	L. monocytogenes	1971			Natural environment	I	4b	CC1	3	1	1	1	3	1	3	1	CC1	I
4914	L. monocytogenes	1984			Natural environment	I	4b	CC1	3	1	1	1	3	1	3	1	CC1	I
4929	L. monocytogenes	1973			Natural environment	I	4b	CC1	3	1	1	1	3	1	3	1	CC1	I
4941	L. monocytogenes	1972			Natural environment	I	4b	CC1	3	1	1	1	3	1	3	1	CC1	I
4994	L. monocytogenes				Animal	I		CC1	3	1	1	1	3	1	3	1	CC1	I
5042	L. monocytogenes	1985			Feed	I	4b	CC1	3	1	1	1	3	1	3	1	CC1	I
5117	L. monocytogenes	1985			Feed	I	4b	CC1	3	1	1	1	3	1	3	1	CC1	I
5148	L. monocytogenes	1972			Natural environment	I	4b	CC1	3	1	1	1	3	1	3	1	CC1	I
5268	L. monocytogenes	1986			Natural environment	I	4b	CC1	3	1	1	1	3	1	3	1	CC1	I
5278	L. monocytogenes	1972			Natural environment	I	4b	CC1	3	1	1	1	3	1	3	1	CC1	I
5303	L. monocytogenes	1985			Feed	I	4b	CC1	3	1	1	1	3	1	3	1	CC1	I
5380	L. monocytogenes	1985			Natural environment	I	4b	CC1	3	1	1	1	3	1	3	1	CC1	I
5501	L. monocytogenes					I	4b	CC1	3	1	1	1	3	1	3	1	CC1	I

## Sheet: ST3
id	species	isolate	isolation_year	country	source	phylogenetic_lineage	serotype	clonal_complex	abcZ	bglA	cat	dapE	dat	ldh	lhkA	ST (MLST)	CC (MLST)	Lineage (MLST)
4573	L. monocytogenes	SLCC223	1955	Germany	Human	I	1	CC3	4	4	4	3	2	1	5	3	CC3	I
4571	L. monocytogenes	SLCC300	1955	USA	Human	I	1	CC3	4	4	4	3	2	1	5	3	CC3	I
5113	L. monocytogenes	SLCC755	1958	Denmark	Animal	I	1	CC3	4	4	4	3	2	1	5	3	CC3	I
5217	L. monocytogenes	SLCC661	1958	Denmark	Human	I	4a	CC3	4	4	4	3	2	1	5	3	CC3	I
4861	L. monocytogenes	SLCC1849	1964	Switzerland	Animal	I	1	CC3	4	4	4	3	2	1	5	3	CC3	I
3	L. monocytogenes	SLCC2482	1966		Unknown	I	7	CC3	4	4	4	3	2	1	5	3	CC3	I
5083	L. monocytogenes	SLCC2909	1969		Natural environment	I	3b	CC3	4	4	4	3	2	1	5	3	CC3	I
5213	L. monocytogenes	SLCC3106	1970	Germany	Human	I	3a	CC3	4	4	4	3	2	1	5	3	CC3	I
5171	L. monocytogenes	SLCC5285	1978	Peru	Human	I	1/2a	CC3	4	4	4	3	2	1	5	3	CC3	I
5347	L. monocytogenes	SLCC5286	1978	Peru	Human	I	1/2a	CC3	4	4	4	3	2	1	5	3	CC3	I
5377	L. monocytogenes	SLCC5288	1978	Peru	Human	I	1/2a	CC3	4	4	4	3	2	1	5	3	CC3	I
5412	L. monocytogenes	SLCC5287	1978	Peru	Human	I	1/2a	CC3	4	4	4	3	2	1	5	3	CC3	I
4058	L. monocytogenes	LM13044	1981	New Zealand	Human	I	1/2b	CC3	4	4	4	3	2	1	5	3	CC3	I
27907	L. monocytogenes	CLIST 2138	1982	Brazil	Human	I	1/2b	CC3	4	4	4	3	2	1	5	3	CC3	I
5061	L. monocytogenes	SLCC5694	1982	Peru	Human	I	1/2b	CC3	4	4	4	3	2	1	5	3	CC3	I
5279	L. monocytogenes	SLCC5692	1982	Peru	Human	I	1/2b	CC3	4	4	4	3	2	1	5	3	CC3	I
4534	L. monocytogenes	SLCC6090	1984		Natural environment	I	1/2b	CC3	4	4	4	3	2	1	5	3	CC3	I
4843	L. monocytogenes	SLCC6092	1984		Natural environment	I	1/2b	CC3	4	4	4	3	2	1	5	3	CC3	I
4846	L. monocytogenes	SLCC6104	1984		Natural environment	I	1/2b	CC3	4	4	4	3	2	1	5	3	CC3	I
4873	L. monocytogenes	SLCC6088	1984		Natural environment	I	1/2b	CC3	4	4	4	3	2	1	5	3	CC3	I
4875	L. monocytogenes	SLCC6084	1984		Natural environment	I	1/2b	CC3	4	4	4	3	2	1	5	3	CC3	I
4877	L. monocytogenes	SLCC6108	1984		Natural environment	I	1/2b	CC3	4	4	4	3	2	1	5	3	CC3	I
4884	L. monocytogenes	SLCC6086	1984		Natural environment	I	1/2b	CC3	4	4	4	3	2	1	5	3	CC3	I
4890	L. monocytogenes	SLCC6093	1984		Natural environment	I	1/2b	CC3	4	4	4	3	2	1	5	3	CC3	I
5017	L. monocytogenes	SLCC6094	1984		Natural environment	I	1/2b	CC3	4	4	4	3	2	1	5	3	CC3	I
5307	L. monocytogenes	SLCC6089	1984		Natural environment	I	1/2b	CC3	4	4	4	3	2	1	5	3	CC3	I
5329	L. monocytogenes	SLCC6085	1984		Natural environment	I	1/2b	CC3	4	4	4	3	2	1	5	3	CC3	I
5434	L. monocytogenes	SLCC6106	1984		Natural environment	I	1/2b	CC3	4	4	4	3	2	1	5	3	CC3	I
4239	L. monocytogenes	LM8736	1986	Austria	Food	I	1/2b	CC3	4	4	4	3	2	1	5	3	CC3	I
4827	L. monocytogenes	SLCC7188	1986	Switzerland	Production environment	I	1/2b	CC3	4	4	4	3	2	1	5	3	CC3	I
4828	L. monocytogenes	SLCC7189	1986	Switzerland	Production environment	I	1/2b	CC3	4	4	4	3	2	1	5	3	CC3	I
4829	L. monocytogenes	SLCC7190	1986	Switzerland	Production environment	I	1/2b	CC3	4	4	4	3	2	1	5	3	CC3	I
4830	L. monocytogenes	SLCC7191	1986	Switzerland	Production environment	I	1/2b	CC3	4	4	4	3	2	1	5	3	CC3	I
4984	L. monocytogenes	SLCC7192	1986	Switzerland	Production environment	I	1/2b	CC3	4	4	4	3	2	1	5	3	CC3	I
4203	L. monocytogenes	LM8013	1987	Finland	Food	I	IIB	CC3	4	4	4	3	2	1	5	3	CC3	I
3092	L. monocytogenes	CLIP4980	1987	France	Human	I	1/2b	CC3	4	4	4	3	2	1	5	3	CC3	I
3110	L. monocytogenes	CLIP6037	1987	France	Human	I	3b	CC3	4	4	4	3	2	1	5	3	CC3	I
5615	L. monocytogenes	Lm_0003	1987	Japan	Human	I	1/2b	CC3	4	4	4	3	2	1	5	3	CC3	I
4075	L. monocytogenes	LM15208	1988	Finland	Natural environment	I	IIB	CC3	4	4	4	3	2	1	5	3	CC3	I
3006	L. monocytogenes	CLIP11229	1988	France	Human	I	1/2b	CC3	4	4	4	3	2	1	5	3	CC3	I
3349	L. monocytogenes	CLIP9968	1988	France	Human	I	1/2b	CC3	4	4	4	3	2	1	5	3	CC3	I
4091	L. monocytogenes	LM17571	1989	Belgium	Human	I	1/2b	CC3	4	4	4	3	2	1	5	3	CC3	I
3030	L. monocytogenes	CLIP15847	1990	France	Human	I	3b	CC3	4	4	4	3	2	1	5	3	CC3	I
4099	L. monocytogenes	LM18662	1990	Germany	Human	I	IIB	CC3	4	4	4	3	2	1	5	3	CC3	I
4096	L. monocytogenes	LM18357	1990	New Zealand	Human	I	IIB	CC3	4	4	4	3	2	1	5	3	CC3	I
4475	L. monocytogenes	L4170	1990	UK	Production environment	I	1/2b	CC3	4	4	4	3	2	1	5	3	CC3	I
3050	L. monocytogenes	CLIP19833	1991	France	Human	I	3b	CC3	4	4	4	3	2	1	5	3	CC3	I
4146	L. monocytogenes	LM68856	1991	Sweden	Human	I	IIB	CC3	4	4	4	3	2	1	5	3	CC3	I
4995	L. monocytogenes	L7414	1993	New Zealand		I	1/2b	CC3	4	4	4	3	2	1	5	3	CC3	I
5049	L. monocytogenes	L7417	1993	New Zealand		I	1/2b	CC3	4	4	4	3	2	1	5	3	CC3	I
5118	L. monocytogenes	L7418	1993	New Zealand		I	1/2b	CC3	4	4	4	3	2	1	5	3	CC3	I
5145	L. monocytogenes	L7419	1993	New Zealand		I	1/2b	CC3	4	4	4	3	2	1	5	3	CC3	I
4658	L. monocytogenes	L7802	1994	Brazil	Food	I	4b	CC3	4	4	4	3	2	1	5	3	CC3	I
3106	L. monocytogenes	CLIP57953	1994	France	Human	I	1/2b	CC3	4	4	4	3	2	1	5	3	CC3	I
3112	L. monocytogenes	CLIP60881	1994	France	Human	I	1/2b	CC3	4	4	4	3	2	1	5	3	CC3	I
26	L. monocytogenes	FSL R2-503	1994	USA	Unknown	I	IIb; 1/2b	CC3	4	4	4	3	2	1	5	3	CC3	I
3361	L. monocytogenes	FSLR2-503	1994	USA	Human	I	1/2b	CC3	4	4	4	3	2	1	5	3	CC3	I
3377	L. monocytogenes	324	1995	Spain	Food	I	1/2b	CC3	4	4	4	3	2	1	5	3	CC3	I
3153	L. monocytogenes	CLIP72075	1996	France	Food	I	7	CC3	4	4	4	3	2	1	5	3	CC3	I
3154	L. monocytogenes	CLIP72078	1996	France	Food	I	7	CC3	4	4	4	3	2	1	5	3	CC3	I
3155	L. monocytogenes	CLIP72079	1996	France	Food	I	7	CC3	4	4	4	3	2	1	5	3	CC3	I
3404	L. monocytogenes	704	1996	Spain		I	1/2b	CC3	4	4	4	3	2	1	5	3	CC3	I
4178	L. monocytogenes	LM75973	1997	Argentina	Food	I	IIB	CC3	4	4	4	3	2	1	5	3	CC3	I
3166	L. monocytogenes	CLIP73475	1997	Colombia		I	7	CC3	4	4	4	3	2	1	5	3	CC3	I
4195	L. monocytogenes	LM77713	1998	Argentina	Food	I	IIB	CC3	4	4	4	3	2	1	5	3	CC3	I
5128	L. monocytogenes	LM-LL14-1	1998	Finland	Animal	I		CC3	4	4	4	3	2	1	5	3	CC3	I
3197	L. monocytogenes	CLIP75797	1998	France		I	7	CC3	4	4	4	3	2	1	5	3	CC3	I
3209	L. monocytogenes	CLIP77792	1999	France	Human	I	1/2b	CC3	4	4	4	3	2	1	5	3	CC3	I
5620	L. monocytogenes	Lm_0008	1999	Japan	Human	I	1/2b	CC3	4	4	4	3	2	1	5	3	CC3	I
3397	L. monocytogenes	664	1999	Spain		I	1/2b	CC3	4	4	4	3	2	1	5	3	CC3	I
3232	L. monocytogenes	CLIP80914	2000	France	Human	I	1/2b	CC3	4	4	4	3	2	1	5	3	CC3	I
3249	L. monocytogenes	CLIP83180	2000	France	Human	I	1/2b	CC3	4	4	4	3	2	1	5	3	CC3	I
3254	L. monocytogenes	CLIP83775	2000	France	Human	I	1/2b	CC3	4	4	4	3	2	1	5	3	CC3	I
3256	L. monocytogenes	CLIP84085	2000	France	Human	I	1/2b	CC3	4	4	4	3	2	1	5	3	CC3	I
3286	L. monocytogenes	CLIP85574	2000	France	Human	I	1/2b	CC3	4	4	4	3	2	1	5	3	CC3	I
5614	L. monocytogenes	Lm_0002	2000	Japan	Food	I	1/2b	CC3	4	4	4	3	2	1	5	3	CC3	I
3445	L. monocytogenes	961	2000	Spain	Food	I	1/2b	CC3	4	4	4	3	2	1	5	3	CC3	I
4263	L. monocytogenes	LM89775	2001	Argentina	Food	I	IIB	CC3	4	4	4	3	2	1	5	3	CC3	I
3574	L. monocytogenes	AUSMDU-LM-2010-0079	2001	Australia	Human	I	IIB	CC3	4	4	4	3	2	1	5	3	CC3	I
3575	L. monocytogenes	AUSMDU-LM-2010-0081	2001	Australia	Human	I	IIB	CC3	4	4	4	3	2	1	5	3	CC3	I
3602	L. monocytogenes	AUSMDU-LM-2010-0110	2001	Australia	Human	I	IIB	CC3	4	4	4	3	2	1	5	3	CC3	I
5241	L. monocytogenes	LM-LL75-1	2001	Finland	Animal	I		CC3	4	4	4	3	2	1	5	3	CC3	I
3318	L. monocytogenes	CLIP89757	2001	France	Food	I	7	CC3	4	4	4	3	2	1	5	3	CC3	I
3319	L. monocytogenes	CLIP89765	2001	France	Food	I	7	CC3	4	4	4	3	2	1	5	3	CC3	I
3375	L. monocytogenes	1096	2001	Spain	Human	I	1/2b	CC3	4	4	4	3	2	1	5	3	CC3	I
3505	L. monocytogenes	AUSMDU-LM-2010-0006	2002	Australia	Human	I	IIB	CC3	4	4	4	3	2	1	5	3	CC3	I
3506	L. monocytogenes	AUSMDU-LM-2010-0008	2002	Australia	Human	I	IIB	CC3	4	4	4	3	2	1	5	3	CC3	I
3550	L. monocytogenes	AUSMDU-LM-2010-0053	2002	Australia	Human	I	IIB	CC3	4	4	4	3	2	1	5	3	CC3	I
3562	L. monocytogenes	AUSMDU-LM-2010-0065	2002	Australia	Human	I	IIB	CC3	4	4	4	3	2	1	5	3	CC3	I
3563	L. monocytogenes	AUSMDU-LM-2010-0066	2002	Australia	Human	I	IIB	CC3	4	4	4	3	2	1	5	3	CC3	I
3578	L. monocytogenes	AUSMDU-LM-2010-0084	2002	Australia	Human	I	IIB	CC3	4	4	4	3	2	1	5	3	CC3	I
3579	L. monocytogenes	AUSMDU-LM-2010-0085	2002	Australia	Human	I	IIB	CC3	4	4	4	3	2	1	5	3	CC3	I
3580	L. monocytogenes	AUSMDU-LM-2010-0087	2002	Australia	Human	I	IIB	CC3	4	4	4	3	2	1	5	3	CC3	I
3581	L. monocytogenes	AUSMDU-LM-2010-0088	2002	Australia	Human	I	IIB	CC3	4	4	4	3	2	1	5	3	CC3	I
3582	L. monocytogenes	AUSMDU-LM-2010-0089	2002	Australia	Human	I	IIB	CC3	4	4	4	3	2	1	5	3	CC3	I
3583	L. monocytogenes	AUSMDU-LM-2010-0090	2002	Australia	Human	I	IIB	CC3	4	4	4	3	2	1	5	3	CC3	I
27910	L. monocytogenes	CLIST 3865	2002	Brazil	Food	I	1/2b	CC3	4	4	4	3	2	1	5	3	CC3	I
5616	L. monocytogenes	Lm_0004	2002	Japan	Food	I	1/2b	CC3	4	4	4	3	2	1	5	3	CC3	I
5617	L. monocytogenes	Lm_0005	2002	Japan	Food	I	1/2b	CC3	4	4	4	3	2	1	5	3	CC3	I
5618	L. monocytogenes	Lm_0006	2002	Japan	Food	I	1/2b	CC3	4	4	4	3	2	1	5	3	CC3	I
5619	L. monocytogenes	Lm_0007	2002	Japan	Food	I	1/2b	CC3	4	4	4	3	2	1	5	3	CC3	I
5621	L. monocytogenes	Lm_0009	2002	Japan	Human	I	1/2b	CC3	4	4	4	3	2	1	5	3	CC3	I
4505	L. monocytogenes	FSLS6-023	2002	USA	Natural environment	I		CC3	4	4	4	3	2	1	5	3	CC3	I
3519	L. monocytogenes	AUSMDU-LM-2010-0021	2003	Australia	Human	I	IIB	CC3	4	4	4	3	2	1	5	3	CC3	I
3532	L. monocytogenes	AUSMDU-LM-2010-0035	2003	Australia	Human	I	IIB	CC3	4	4	4	3	2	1	5	3	CC3	I
3541	L. monocytogenes	AUSMDU-LM-2010-0044	2003	Australia	Human	I	IIB	CC3	4	4	4	3	2	1	5	3	CC3	I
3543	L. monocytogenes	AUSMDU-LM-2010-0046	2003	Australia	Human	I	IIB	CC3	4	4	4	3	2	1	5	3	CC3	I
3565	L. monocytogenes	AUSMDU-LM-2010-0070	2003	Australia	Human	I	IIB	CC3	4	4	4	3	2	1	5	3	CC3	I
3566	L. monocytogenes	AUSMDU-LM-2010-0071	2003	Australia	Human	I	IIB	CC3	4	4	4	3	2	1	5	3	CC3	I
3587	L. monocytogenes	AUSMDU-LM-2010-0094	2003	Australia	Human	I	IIB	CC3	4	4	4	3	2	1	5	3	CC3	I
3588	L. monocytogenes	AUSMDU-LM-2010-0095	2003	Australia	Human	I	IIB	CC3	4	4	4	3	2	1	5	3	CC3	I
3601	L. monocytogenes	AUSMDU-LM-2010-0109	2003	Australia	Human	I	IIB	CC3	4	4	4	3	2	1	5	3	CC3	I
3524	L. monocytogenes	AUSMDU-LM-2010-0026	2004	Australia	Human	I	IIB	CC3	4	4	4	3	2	1	5	3	CC3	I
3527	L. monocytogenes	AUSMDU-LM-2010-0029	2004	Australia	Human	I	IIB	CC3	4	4	4	3	2	1	5	3	CC3	I
3567	L. monocytogenes	AUSMDU-LM-2010-0072	2004	Australia	Human	I	IIB	CC3	4	4	4	3	2	1	5	3	CC3	I
3568	L. monocytogenes	AUSMDU-LM-2010-0073	2004	Australia	Human	I	IIB	CC3	4	4	4	3	2	1	5	3	CC3	I
3571	L. monocytogenes	AUSMDU-LM-2010-0076	2004	Australia	Human	I	IIB	CC3	4	4	4	3	2	1	5	3	CC3	I
3592	L. monocytogenes	AUSMDU-LM-2010-0099	2004	Australia	Human	I	IIB	CC3	4	4	4	3	2	1	5	3	CC3	I
3597	L. monocytogenes	AUSMDU-LM-2010-0104	2004	Australia	Human	I	IIB	CC3	4	4	4	3	2	1	5	3	CC3	I
3599	L. monocytogenes	AUSMDU-LM-2010-0106	2004	Australia	Human	I	IIB	CC3	4	4	4	3	2	1	5	3	CC3	I
3699	L. monocytogenes	AUSMDU-LM-2010-0149	2004	Australia	Food	I		CC3	4	4	4	3	2	1	5	3	CC3	I
27911	L. monocytogenes	CLIST 3869	2004	Brazil	Food	I	1/2b	CC3	4	4	4	3	2	1	5	3	CC3	I
3340	L. monocytogenes	CLIP95356	2004	France	Food	I	7	CC3	4	4	4	3	2	1	5	3	CC3	I
3705	L. monocytogenes	AUSMDU-LM-2010-0155	2005	Australia	Human	I		CC3	4	4	4	3	2	1	5	3	CC3	I
3706	L. monocytogenes	AUSMDU-LM-2010-0156	2005	Australia	Human	I		CC3	4	4	4	3	2	1	5	3	CC3	I
3707	L. monocytogenes	AUSMDU-LM-2010-0157	2005	Australia	Human	I		CC3	4	4	4	3	2	1	5	3	CC3	I
3728	L. monocytogenes	AUSMDU-LM-2011-0004	2007	Australia	Human	I		CC3	4	4	4	3	2	1	5	3	CC3	I
3731	L. monocytogenes	AUSMDU-LM-2011-0007	2007	Australia	Human	I		CC3	4	4	4	3	2	1	5	3	CC3	I
49	L. monocytogenes	CLIP 2007/00876	2007	France	Human	I	IIb	CC3	4	4	4	3	2	1	5	3	CC3	I
50	L. monocytogenes	CLIP 2007/00948	2007	France	Food	I	IIb	CC3	4	4	4	3	2	1	5	3	CC3	I
15659	L. monocytogenes	3B	2008	Brazil	Production environment	I	1/2b	CC3	4	4	4	3	2	1	5	3	CC3	I
27906	L. monocytogenes	CLIST 2083	2008	Brazil	Human	I	1/2b	CC3	4	4	4	3	2	1	5	3	CC3	I
3712	L. monocytogenes	AUSMDU-LM-2010-0189	2009	Australia	Food	I	IIB	CC3	4	4	4	3	2	1	5	3	CC3	I
3715	L. monocytogenes	AUSMDU-LM-2010-0195	2009	Australia	Food	I	IIB	CC3	4	4	4	3	2	1	5	3	CC3	I
3753	L. monocytogenes	AUSMDU-LM-2011-0014	2009	Australia	Food	I	IIB	CC3	4	4	4	3	2	1	5	3	CC3	I
3757	L. monocytogenes	AUSMDU-LM-2011-0019	2009	Australia	Food	I	IIB	CC3	4	4	4	3	2	1	5	3	CC3	I
3758	L. monocytogenes	AUSMDU-LM-2011-0020	2009	Australia	Food	I	IIB	CC3	4	4	4	3	2	1	5	3	CC3	I
3759	L. monocytogenes	AUSMDU-LM-2011-0021	2009	Australia	Food	I	IIB	CC3	4	4	4	3	2	1	5	3	CC3	I
3761	L. monocytogenes	AUSMDU-LM-2011-0023	2009	Australia	Food	I	IIB	CC3	4	4	4	3	2	1	5	3	CC3	I
3762	L. monocytogenes	AUSMDU-LM-2011-0024	2009	Australia	Food	I	IIB	CC3	4	4	4	3	2	1	5	3	CC3	I
3763	L. monocytogenes	AUSMDU-LM-2011-0025	2009	Australia	Food	I	IIB	CC3	4	4	4	3	2	1	5	3	CC3	I
3764	L. monocytogenes	AUSMDU-LM-2011-0026	2009	Australia	Food	I	IIB	CC3	4	4	4	3	2	1	5	3	CC3	I
3766	L. monocytogenes	AUSMDU-LM-2011-0027	2009	Australia	Food	I	IIB	CC3	4	4	4	3	2	1	5	3	CC3	I
3774	L. monocytogenes	AUSMDU-LM-2011-0036	2009	Australia	Food	I	IIB	CC3	4	4	4	3	2	1	5	3	CC3	I
3778	L. monocytogenes	AUSMDU-LM-2011-0040	2009	Australia	Food	I	IIB	CC3	4	4	4	3	2	1	5	3	CC3	I
3779	L. monocytogenes	AUSMDU-LM-2011-0041	2009	Australia	Food	I	IIB	CC3	4	4	4	3	2	1	5	3	CC3	I
3785	L. monocytogenes	AUSMDU-LM-2011-0044	2009	Australia	Food	I	IIB	CC3	4	4	4	3	2	1	5	3	CC3	I
3786	L. monocytogenes	AUSMDU-LM-2011-0045	2009	Australia	Food	I	IIB	CC3	4	4	4	3	2	1	5	3	CC3	I
3787	L. monocytogenes	AUSMDU-LM-2011-0046	2009	Australia	Food	I	IIB	CC3	4	4	4	3	2	1	5	3	CC3	I
3791	L. monocytogenes	AUSMDU-LM-2011-0050	2009	Australia	Food	I	IIB	CC3	4	4	4	3	2	1	5	3	CC3	I
3792	L. monocytogenes	AUSMDU-LM-2011-0051	2009	Australia	Food	I	IIB	CC3	4	4	4	3	2	1	5	3	CC3	I
3802	L. monocytogenes	AUSMDU-LM-2010-0207	2009	Australia	Human	I	IIB	CC3	4	4	4	3	2	1	5	3	CC3	I
3821	L. monocytogenes	AUSMDU-LM-2010-0221	2009	Australia	Human	I	IIB	CC3	4	4	4	3	2	1	5	3	CC3	I
3825	L. monocytogenes	AUSMDU-LM-2010-0223	2009	Australia	Human	I	IIB	CC3	4	4	4	3	2	1	5	3	CC3	I
3828	L. monocytogenes	AUSMDU-LM-2010-0227	2009	Australia	Human	I	IIB	CC3	4	4	4	3	2	1	5	3	CC3	I
3837	L. monocytogenes	AUSMDU-LM-2010-0236	2009	Australia	Food	I	IIB	CC3	4	4	4	3	2	1	5	3	CC3	I
3838	L. monocytogenes	AUSMDU-LM-2010-0237	2009	Australia	Food	I	IIB	CC3	4	4	4	3	2	1	5	3	CC3	I
3839	L. monocytogenes	AUSMDU-LM-2010-0238	2009	Australia	Human	I	IIB	CC3	4	4	4	3	2	1	5	3	CC3	I
3840	L. monocytogenes	AUSMDU-LM-2010-0239	2009	Australia	Food	I	IIB	CC3	4	4	4	3	2	1	5	3	CC3	I
3841	L. monocytogenes	AUSMDU-LM-2010-0240	2009	Australia	Food	I	IIB	CC3	4	4	4	3	2	1	5	3	CC3	I
3842	L. monocytogenes	AUSMDU-LM-2010-0241	2009	Australia	Food	I	IIB	CC3	4	4	4	3	2	1	5	3	CC3	I
3899	L. monocytogenes	AUSMDU-LM-2010-0295	2009	Australia	Human	I	IIB	CC3	4	4	4	3	2	1	5	3	CC3	I
15669	L. monocytogenes	15C	2009	Brazil	Production environment	I	1/2b	CC3	4	4	4	3	2	1	5	3	CC3	I
27908	L. monocytogenes	7	2009	Brazil	Food	I	1/2b	CC3	4	4	4	3	2	1	5	3	CC3	I
3847	L. monocytogenes	AUSMDU-LM-2011-0065	2010	Australia	Food	I	IIB	CC3	4	4	4	3	2	1	5	3	CC3	I
3854	L. monocytogenes	AUSMDU-LM-2010-0252	2010	Australia	Food	I	IIB	CC3	4	4	4	3	2	1	5	3	CC3	I
3869	L. monocytogenes	AUSMDU-LM-2010-0267	2010	Australia	Food	I	IIB	CC3	4	4	4	3	2	1	5	3	CC3	I
3888	L. monocytogenes	AUSMDU-LM-2010-0285	2010	Australia	Food	I	IIB	CC3	4	4	4	3	2	1	5	3	CC3	I
3889	L. monocytogenes	AUSMDU-LM-2010-0286	2010	Australia	Food	I	IIB	CC3	4	4	4	3	2	1	5	3	CC3	I
3898	L. monocytogenes	AUSMDU-LM-2010-0294	2010	Australia	Food	I	IIB	CC3	4	4	4	3	2	1	5	3	CC3	I
3908	L. monocytogenes	AUSMDU-LM-2010-0305	2010	Australia	Human	I	IIB	CC3	4	4	4	3	2	1	5	3	CC3	I
3914	L. monocytogenes	AUSMDU-LM-2010-0312	2010	Australia	Food	I	IIB	CC3	4	4	4	3	2	1	5	3	CC3	I
3926	L. monocytogenes	AUSMDU-LM-2010-0324	2010	Australia	Human	I	IIB	CC3	4	4	4	3	2	1	5	3	CC3	I
3928	L. monocytogenes	AUSMDU-LM-2010-0326	2010	Australia	Food	I	IIB	CC3	4	4	4	3	2	1	5	3	CC3	I
3929	L. monocytogenes	AUSMDU-LM-2010-0327	2010	Australia	Food	I	IIB	CC3	4	4	4	3	2	1	5	3	CC3	I
3935	L. monocytogenes	AUSMDU-LM-2010-0333	2010	Australia	Food	I	IIB	CC3	4	4	4	3	2	1	5	3	CC3	I
3938	L. monocytogenes	AUSMDU-LM-2010-0336	2010	Australia	Food	I	IIB	CC3	4	4	4	3	2	1	5	3	CC3	I
3939	L. monocytogenes	AUSMDU-LM-2010-0337	2010	Australia	Food	I	IIB	CC3	4	4	4	3	2	1	5	3	CC3	I
3940	L. monocytogenes	AUSMDU-LM-2010-0338	2010	Australia	Food	I	IIB	CC3	4	4	4	3	2	1	5	3	CC3	I
3941	L. monocytogenes	AUSMDU-LM-2010-0339	2010	Australia	Food	I	IIB	CC3	4	4	4	3	2	1	5	3	CC3	I
3942	L. monocytogenes	AUSMDU-LM-2010-0341	2010	Australia	Food	I	IIB	CC3	4	4	4	3	2	1	5	3	CC3	I
3943	L. monocytogenes	AUSMDU-LM-2010-0342	2010	Australia	Food	I	IIB	CC3	4	4	4	3	2	1	5	3	CC3	I
3953	L. monocytogenes	AUSMDU-LM-2010-0354	2010	Australia	Production environment	I	IIB	CC3	4	4	4	3	2	1	5	3	CC3	I
3954	L. monocytogenes	AUSMDU-LM-2010-0355	2010	Australia	Food	I	IIB	CC3	4	4	4	3	2	1	5	3	CC3	I
3955	L. monocytogenes	AUSMDU-LM-2010-0356	2010	Australia	Food	I	IIB	CC3	4	4	4	3	2	1	5	3	CC3	I
3956	L. monocytogenes	AUSMDU-LM-2010-0357	2010	Australia	Production environment	I	IIB	CC3	4	4	4	3	2	1	5	3	CC3	I
3957	L. monocytogenes	AUSMDU-LM-2010-0358	2010	Australia	Production environment	I	IIB	CC3	4	4	4	3	2	1	5	3	CC3	I
3958	L. monocytogenes	AUSMDU-LM-2010-0359	2010	Australia	Production environment	I	IIB	CC3	4	4	4	3	2	1	5	3	CC3	I
3964	L. monocytogenes	AUSMDU-LM-2011-0067	2010	Australia	Food	I	IIB	CC3	4	4	4	3	2	1	5	3	CC3	I
3966	L. monocytogenes	AUSMDU-LM-2011-0069	2010	Australia	Food	I	IIB	CC3	4	4	4	3	2	1	5	3	CC3	I
3967	L. monocytogenes	AUSMDU-LM-2010-0364	2010	Australia	Human	I	IIB	CC3	4	4	4	3	2	1	5	3	CC3	I
3981	L. monocytogenes	AUSMDU-LM-2011-0082	2010	Australia	Food	I	IIB	CC3	4	4	4	3	2	1	5	3	CC3	I
3984	L. monocytogenes	AUSMDU-LM-2011-0085	2010	Australia	Food	I	IIB	CC3	4	4	4	3	2	1	5	3	CC3	I
3986	L. monocytogenes	AUSMDU-LM-2011-0087	2010	Australia	Food	I	IIB	CC3	4	4	4	3	2	1	5	3	CC3	I
3989	L. monocytogenes	AUSMDU-LM-2011-0090	2010	Australia	Food	I	IIB	CC3	4	4	4	3	2	1	5	3	CC3	I
3992	L. monocytogenes	AUSMDU-LM-2011-0093	2010	Australia	Food	I	IIB	CC3	4	4	4	3	2	1	5	3	CC3	I
3993	L. monocytogenes	AUSMDU-LM-2011-0094	2010	Australia	Food	I	IIB	CC3	4	4	4	3	2	1	5	3	CC3	I
4000	L. monocytogenes	AUSMDU-LM-2011-0102	2010	Australia	Food	I	IIB	CC3	4	4	4	3	2	1	5	3	CC3	I
4002	L. monocytogenes	AUSMDU-LM-2011-0105	2010	Australia	Food	I	IIB	CC3	4	4	4	3	2	1	5	3	CC3	I
4014	L. monocytogenes	AUSMDU-LM-2011-0117	2010	Australia	Human	I	IIB	CC3	4	4	4	3	2	1	5	3	CC3	I
27909	L. monocytogenes	CLIST 441	2010	Brazil	Food	I	1/2b	CC3	4	4	4	3	2	1	5	3	CC3	I
34291	L. monocytogenes	T1-012	2010	Chile	Food	I		CC3	4	4	4	3	2	1	5	3	CC3	I
41655	L. monocytogenes	sam_E1249BF8-1449-43B4-A5C4-6A60D330A25F	2010	Poland	Human	I		CC3	4	4	4	3	2	1	5	3	CC3	I
34361	L. monocytogenes	5440/11	2011	Poland	Human	I		CC3	4	4	4	3	2	1	5	3	CC3	I
41658	L. monocytogenes	sam_B0123E3E-EDA2-4B80-85E6-95AA1B1BF485	2011	Poland	Human	I		CC3	4	4	4	3	2	1	5	3	CC3	I
41670	L. monocytogenes	sam_7D5AAE8A-1C0F-4DF9-9FCC-A2397F046705	2013	Poland	Human	I		CC3	4	4	4	3	2	1	5	3	CC3	I
5708	L. monocytogenes	720627	2013	Spain	Human	I	1/2b	CC3	4	4	4	3	2	1	5	3	CC3	I
15674	L. monocytogenes	Lm93	2014	Brazil	Food	I	IIb	CC3	4	4	4	3	2	1	5	3	CC3	I
5860	L. monocytogenes	AQQ-2014-LMO-22	2014	Chile	Production environment	I	1/2b	CC3	4	4	4	3	2	1	5	3	CC3	I
5861	L. monocytogenes	AQQ-2014-LMO-23	2014	Chile	Production environment	I	1/2b	CC3	4	4	4	3	2	1	5	3	CC3	I
5863	L. monocytogenes	AQQ-2014-LMO-25	2014	Chile	Food	I	1/2b	CC3	4	4	4	3	2	1	5	3	CC3	I
5868	L. monocytogenes	AQQ-2014-LMO-30	2014	Chile	Production environment	I	1/2b	CC3	4	4	4	3	2	1	5	3	CC3	I
5875	L. monocytogenes	AQQ-2014-LMO-37	2014	Chile	Food	I	1/2b	CC3	4	4	4	3	2	1	5	3	CC3	I
41674	L. monocytogenes	sam_49138705-4EEA-4A58-BDE3-A94D048F5E6F	2014	Poland	Human	I		CC3	4	4	4	3	2	1	5	3	CC3	I
41689	L. monocytogenes	sam_50FA7AEB-0612-4F6F-8986-83608B538690	2014	Poland	Human	I		CC3	4	4	4	3	2	1	5	3	CC3	I
27825	L. monocytogenes	170	2015	Poland	Production environment	I		CC3	4	4	4	3	2	1	5	3	CC3	I
27831	L. monocytogenes	255	2015	Poland	Production environment	I		CC3	4	4	4	3	2	1	5	3	CC3	I
41696	L. monocytogenes	sam_130CE86C-1700-4403-8E51-6BEEE69423B2	2015	Poland	Human	I		CC3	4	4	4	3	2	1	5	3	CC3	I
20240	L. monocytogenes	FDA00011168	2016	Chile	Food	I		CC3	4	4	4	3	2	1	5	3	CC3	I
27714	L. monocytogenes	LM16	2016	China	Food	I		CC3	4	4	4	3	2	1	5	3	CC3	I
27846	L. monocytogenes	613	2016	Poland	Production environment	I		CC3	4	4	4	3	2	1	5	3	CC3	I
34127	L. monocytogenes	462	2016	Poland	Production environment	I		CC3	4	4	4	3	2	1	5	3	CC3	I
27764	L. monocytogenes	LM74	2017	China	Food	I		CC3	4	4	4	3	2	1	5	3	CC3	I
3577	L. monocytogenes	AUSMDU-LM-2010-0083		Australia	Human	I	IIB	CC3	4	4	4	3	2	1	5	3	CC3	I
3673	L. monocytogenes	AUSMDU-LM-2010-0120		Australia	Food	I		CC3	4	4	4	3	2	1	5	3	CC3	I
3682	L. monocytogenes	AUSMDU-LM-2010-0132		Australia	Food	I		CC3	4	4	4	3	2	1	5	3	CC3	I
3683	L. monocytogenes	AUSMDU-LM-2010-0133		Australia	Food	I		CC3	4	4	4	3	2	1	5	3	CC3	I
3690	L. monocytogenes	AUSMDU-LM-2010-0140		Australia	Human	I		CC3	4	4	4	3	2	1	5	3	CC3	I
3693	L. monocytogenes	AUSMDU-LM-2010-0143		Australia	Food	I		CC3	4	4	4	3	2	1	5	3	CC3	I
3694	L. monocytogenes	AUSMDU-LM-2010-0144		Australia	Production environment	I		CC3	4	4	4	3	2	1	5	3	CC3	I
3695	L. monocytogenes	AUSMDU-LM-2010-0145		Australia	Production environment	I		CC3	4	4	4	3	2	1	5	3	CC3	I
3696	L. monocytogenes	AUSMDU-LM-2010-0146		Australia	Production environment	I		CC3	4	4	4	3	2	1	5	3	CC3	I
3732	L. monocytogenes	AUSMDU-LM-2011-0008		Australia	Human	I		CC3	4	4	4	3	2	1	5	3	CC3	I
3754	L. monocytogenes	AUSMDU-LM-2011-0015		Australia		I	IIB	CC3	4	4	4	3	2	1	5	3	CC3	I
3756	L. monocytogenes	AUSMDU-LM-2011-0018		Australia		I	IIB	CC3	4	4	4	3	2	1	5	3	CC3	I
3768	L. monocytogenes	AUSMDU-LM-2011-0030		Australia		I	IIB	CC3	4	4	4	3	2	1	5	3	CC3	I
3769	L. monocytogenes	AUSMDU-LM-2011-0031		Australia		I	IIB	CC3	4	4	4	3	2	1	5	3	CC3	I
3770	L. monocytogenes	AUSMDU-LM-2011-0032		Australia		I	IIB	CC3	4	4	4	3	2	1	5	3	CC3	I
3771	L. monocytogenes	AUSMDU-LM-2011-0033		Australia		I	IIB	CC3	4	4	4	3	2	1	5	3	CC3	I
3772	L. monocytogenes	AUSMDU-LM-2011-0034		Australia		I	IIB	CC3	4	4	4	3	2	1	5	3	CC3	I
3773	L. monocytogenes	AUSMDU-LM-2011-0035		Australia		I	IIB	CC3	4	4	4	3	2	1	5	3	CC3	I
3776	L. monocytogenes	AUSMDU-LM-2011-0038		Australia		I	IIB	CC3	4	4	4	3	2	1	5	3	CC3	I
3777	L. monocytogenes	AUSMDU-LM-2011-0039		Australia		I	IIB	CC3	4	4	4	3	2	1	5	3	CC3	I
3871	L. monocytogenes	AUSMDU-LM-2010-0269		Australia	Food	I	IIB	CC3	4	4	4	3	2	1	5	3	CC3	I
3872	L. monocytogenes	AUSMDU-LM-2010-0270		Australia	Food	I	IIB	CC3	4	4	4	3	2	1	5	3	CC3	I
3873	L. monocytogenes	AUSMDU-LM-2010-0271		Australia	Food	I	IIB	CC3	4	4	4	3	2	1	5	3	CC3	I
3874	L. monocytogenes	AUSMDU-LM-2010-0272		Australia		I	IIB	CC3	4	4	4	3	2	1	5	3	CC3	I
3875	L. monocytogenes	AUSMDU-LM-2010-0273		Australia		I	IIB	CC3	4	4	4	3	2	1	5	3	CC3	I
3876	L. monocytogenes	AUSMDU-LM-2010-0274		Australia		I	IIB	CC3	4	4	4	3	2	1	5	3	CC3	I
3877	L. monocytogenes	AUSMDU-LM-2010-0275		Australia		I	IIB	CC3	4	4	4	3	2	1	5	3	CC3	I
3878	L. monocytogenes	AUSMDU-LM-2010-0276		Australia	Human	I	IIB	CC3	4	4	4	3	2	1	5	3	CC3	I
3879	L. monocytogenes	AUSMDU-LM-2010-0277		Australia	Human	I	IIB	CC3	4	4	4	3	2	1	5	3	CC3	I
3880	L. monocytogenes	AUSMDU-LM-2010-0278		Australia	Human	I	IIB	CC3	4	4	4	3	2	1	5	3	CC3	I
3882	L. monocytogenes	AUSMDU-LM-2010-0280		Australia	Human	I	IIB	CC3	4	4	4	3	2	1	5	3	CC3	I
3932	L. monocytogenes	AUSMDU-LM-2010-0330		Australia	Food	I	IIB	CC3	4	4	4	3	2	1	5	3	CC3	I
3933	L. monocytogenes	AUSMDU-LM-2010-0331		Australia	Food	I	IIB	CC3	4	4	4	3	2	1	5	3	CC3	I
3945	L. monocytogenes	AUSMDU-LM-2010-0344		Australia	Food	I	IIB	CC3	4	4	4	3	2	1	5	3	CC3	I
3946	L. monocytogenes	AUSMDU-LM-2010-0345		Australia	Food	I	IIB	CC3	4	4	4	3	2	1	5	3	CC3	I
3947	L. monocytogenes	AUSMDU-LM-2010-0346		Australia	Food	I	IIB	CC3	4	4	4	3	2	1	5	3	CC3	I
3948	L. monocytogenes	AUSMDU-LM-2010-0347		Australia	Food	I	IIB	CC3	4	4	4	3	2	1	5	3	CC3	I
3949	L. monocytogenes	AUSMDU-LM-2011-0132		Australia	Food	I	IIB	CC3	4	4	4	3	2	1	5	3	CC3	I
3961	L. monocytogenes	AUSMDU-LM-2010-0362		Australia	Human	I	IIB	CC3	4	4	4	3	2	1	5	3	CC3	I
3962	L. monocytogenes	AUSMDU-LM-2010-0363		Australia	Human	I	IIB	CC3	4	4	4	3	2	1	5	3	CC3	I
4001	L. monocytogenes	AUSMDU-LM-2011-0103		Australia	Food	I	IIB	CC3	4	4	4	3	2	1	5	3	CC3	I
4004	L. monocytogenes	AUSMDU-LM-2011-0107		Australia	Food	I	IIB	CC3	4	4	4	3	2	1	5	3	CC3	I
4005	L. monocytogenes	AUSMDU-LM-2011-0108		Australia	Food	I	IIB	CC3	4	4	4	3	2	1	5	3	CC3	I
20560	L. monocytogenes	L242-13		Chile	Human	I		CC3	4	4	4	3	2	1	5	3	CC3	I
4237	L. monocytogenes	LM86834		Italy	Food	I	1/2b	CC3	4	4	4	3	2	1	5	3	CC3	I
5359	L. monocytogenes	Lm_0001		Japan	Human	I	1/2b	CC3	4	4	4	3	2	1	5	3	CC3	I
5646	L. monocytogenes	Lm_0040		Japan	Human	I	4b	CC3	4	4	4	3	2	1	5	3	CC3	I
4175	L. monocytogenes	LM75325		Morocco	Human	I	IIB	CC3	4	4	4	3	2	1	5	3	CC3	I
4177	L. monocytogenes	LM75328		Morocco	Human	I	IIB	CC3	4	4	4	3	2	1	5	3	CC3	I
4222	L. monocytogenes	LM84813		Peru		I	IIB	CC3	4	4	4	3	2	1	5	3	CC3	I
4153	L. monocytogenes	LM70139		Portugal	Food	I	1/2b	CC3	4	4	4	3	2	1	5	3	CC3	I
4067	L. monocytogenes	LM13904		Turkey	Food	I	1/2b	CC3	4	4	4	3	2	1	5	3	CC3	I
24	L. monocytogenes	FSL N1-017		USA	Food	I	IVb; 4b	CC3	4	4	4	3	2	1	5	3	CC3	I
3188	L. monocytogenes	CLIP74906		USA	Unknown	I	3b	CC3	4	4	4	3	2	1	5	3	CC3	I
3359	L. monocytogenes	FSLN1-017			Food	I	4b	CC3	4	4	4	3	2	1	5	3	CC3	I

## Sheet: ST9
id	species	isolation_year	continent	country	source	phylogenetic_lineage	serotype	clonal_complex	abcZ	bglA	cat	dapE	dat	ldh	lhkA	ST (MLST)	CC (MLST)	Lineage (MLST)
4200	L. monocytogenes	1998	South America	Argentina	Food	II	IIC	CC9	6	5	6	4	1	4	1	9	CC9	II
4208	L. monocytogenes	1999	South America	Argentina	Food	II	IIC	CC9	6	5	6	4	1	4	1	9	CC9	II
4262	L. monocytogenes	2001	South America	Argentina	Food	II	IIC	CC9	6	5	6	4	1	4	1	9	CC9	II
3811	L. monocytogenes	2009	Oceania	Australia	Food	II		CC9	6	5	6	4	1	4	1	9	CC9	II
3859	L. monocytogenes		Oceania	Australia	Food	II	IIC	CC9	6	5	6	4	1	4	1	9	CC9	II
3900	L. monocytogenes		Oceania	Australia	Food	II	IIC	CC9	6	5	6	4	1	4	1	9	CC9	II
3937	L. monocytogenes	2010	Oceania	Australia	Food	II	IIC	CC9	6	5	6	4	1	4	1	9	CC9	II
3998	L. monocytogenes	2010	Oceania	Australia	Food	II	IIC	CC9	6	5	6	4	1	4	1	9	CC9	II
3999	L. monocytogenes	2010	Oceania	Australia	Food	II	IIC	CC9	6	5	6	4	1	4	1	9	CC9	II
3520	L. monocytogenes	2003	Oceania	Australia	Human	II	IIC	CC9	6	5	6	4	1	4	1	9	CC9	II
3530	L. monocytogenes	2004	Oceania	Australia	Human	II	IIC	CC9	6	5	6	4	1	4	1	9	CC9	II
3557	L. monocytogenes	2004	Oceania	Australia	Human	II	IIC	CC9	6	5	6	4	1	4	1	9	CC9	II
3559	L. monocytogenes	2004	Oceania	Australia	Human	II	IIC	CC9	6	5	6	4	1	4	1	9	CC9	II
3560	L. monocytogenes	2004	Oceania	Australia	Human	II	IIC	CC9	6	5	6	4	1	4	1	9	CC9	II
3572	L. monocytogenes	2004	Oceania	Australia	Human	II	IIC	CC9	6	5	6	4	1	4	1	9	CC9	II
3711	L. monocytogenes	2009	Oceania	Australia	Human	II	IIC	CC9	6	5	6	4	1	4	1	9	CC9	II
3743	L. monocytogenes	2008	Oceania	Australia	Human	II	IIC	CC9	6	5	6	4	1	4	1	9	CC9	II
3746	L. monocytogenes	2009	Oceania	Australia	Human	II	IIC	CC9	6	5	6	4	1	4	1	9	CC9	II
3747	L. monocytogenes		Oceania	Australia	Human	II	IIC	CC9	6	5	6	4	1	4	1	9	CC9	II
3752	L. monocytogenes	2009	Oceania	Australia	Human	II	IIC	CC9	6	5	6	4	1	4	1	9	CC9	II
3803	L. monocytogenes		Oceania	Australia	Human	II	IIC	CC9	6	5	6	4	1	4	1	9	CC9	II
3804	L. monocytogenes		Oceania	Australia	Human	II	IIC	CC9	6	5	6	4	1	4	1	9	CC9	II
3805	L. monocytogenes		Oceania	Australia	Human	II	IIC	CC9	6	5	6	4	1	4	1	9	CC9	II
3806	L. monocytogenes		Oceania	Australia	Human	II	IIC	CC9	6	5	6	4	1	4	1	9	CC9	II
3808	L. monocytogenes		Oceania	Australia	Human	II	IIC	CC9	6	5	6	4	1	4	1	9	CC9	II
3809	L. monocytogenes		Oceania	Australia	Human	II	IIC	CC9	6	5	6	4	1	4	1	9	CC9	II
3810	L. monocytogenes	2009	Oceania	Australia	Human	II		CC9	6	5	6	4	1	4	1	9	CC9	II
3885	L. monocytogenes	2010	Oceania	Australia	Human	II	IIC	CC9	6	5	6	4	1	4	1	9	CC9	II
4003	L. monocytogenes	2010	Oceania	Australia	Human	II	IIC	CC9	6	5	6	4	1	4	1	9	CC9	II
4240	L. monocytogenes	1986	Europe	Austria	Food	II	1/2c	CC9	6	5	6	4	1	4	1	9	CC9	II
4245	L. monocytogenes	1988	Europe	Austria	Food	II	IIC	CC9	6	5	6	4	1	4	1	9	CC9	II
5157	L. monocytogenes	1994	South America	Brazil	Food	II	1/2c	CC9	6	5	6	4	1	4	1	9	CC9	II
27903	L. monocytogenes	2006	South America	Brazil	Food	II	1/2a	CC9	6	5	6	4	1	4	1	9	CC9	II
27915	L. monocytogenes	2010	South America	Brazil	Food	II	1/2c	CC9	6	5	6	4	1	4	1	9	CC9	II
27916	L. monocytogenes	2012	South America	Brazil	Food	II	1/2c	CC9	6	5	6	4	1	4	1	9	CC9	II
27917	L. monocytogenes	2012	South America	Brazil	Food	II	1/2c	CC9	6	5	6	4	1	4	1	9	CC9	II
27918	L. monocytogenes	2003	South America	Brazil	Food	II	1/2c	CC9	6	5	6	4	1	4	1	9	CC9	II
27898	L. monocytogenes	1983	South America	Brazil	Human	II	1/2a	CC9	6	5	6	4	1	4	1	9	CC9	II
27901	L. monocytogenes	1989	South America	Brazil	Human	II	1/2a	CC9	6	5	6	4	1	4	1	9	CC9	II
4084	L. monocytogenes		South America	Brazil	Natural environment	II	IIC	CC9	6	5	6	4	1	4	1	9	CC9	II
4646	L. monocytogenes	1994	South America	Brazil	Production environment	II	1/2c	CC9	6	5	6	4	1	4	1	9	CC9	II
15666	L. monocytogenes	2009	South America	Brazil	Production environment	II	1/2c	CC9	6	5	6	4	1	4	1	9	CC9	II
27913	L. monocytogenes	2009	South America	Brazil	Production environment	II	1/2c	CC9	6	5	6	4	1	4	1	9	CC9	II
27914	L. monocytogenes	2010	South America	Brazil	Production environment	II	1/2c	CC9	6	5	6	4	1	4	1	9	CC9	II
5087	L. monocytogenes	1984	South America	Brazil		II	1/2a	CC9	6	5	6	4	1	4	1	9	CC9	II
5023	L. monocytogenes	1949	North America	Canada	Animal	II	1	CC9	6	5	6	4	1	4	1	9	CC9	II
5730	L. monocytogenes	2009	North America	Canada	Food	II	1/2a	CC9	6	5	6	4	1	4	1	9	CC9	II
5743	L. monocytogenes	2009	North America	Canada	Food	II	1/2c	CC9	6	5	6	4	1	4	1	9	CC9	II
5744	L. monocytogenes	2009	North America	Canada	Food	II	1/2c	CC9	6	5	6	4	1	4	1	9	CC9	II
5750	L. monocytogenes	2009	North America	Canada	Food	II	1/2c	CC9	6	5	6	4	1	4	1	9	CC9	II
5745	L. monocytogenes	2009	North America	Canada	Natural environment	II	1/2c	CC9	6	5	6	4	1	4	1	9	CC9	II
5746	L. monocytogenes	2009	North America	Canada	Natural environment	II	1/2c	CC9	6	5	6	4	1	4	1	9	CC9	II
5747	L. monocytogenes	2009	North America	Canada	Natural environment	II	1/2c	CC9	6	5	6	4	1	4	1	9	CC9	II
5748	L. monocytogenes	2009	North America	Canada	Natural environment	II	1/2c	CC9	6	5	6	4	1	4	1	9	CC9	II
5749	L. monocytogenes	2009	North America	Canada	Natural environment	II	1/2c	CC9	6	5	6	4	1	4	1	9	CC9	II
22348	L. monocytogenes	2014	North America	Canada	Production environment	II		CC9	6	5	6	4	1	4	1	9	CC9	II
22350	L. monocytogenes	2014	North America	Canada	Production environment	II		CC9	6	5	6	4	1	4	1	9	CC9	II
22354	L. monocytogenes	2014	North America	Canada	Production environment	II		CC9	6	5	6	4	1	4	1	9	CC9	II
22361	L. monocytogenes	2014	North America	Canada	Production environment	II		CC9	6	5	6	4	1	4	1	9	CC9	II
22363	L. monocytogenes	2014	North America	Canada	Production environment	II		CC9	6	5	6	4	1	4	1	9	CC9	II
22371	L. monocytogenes	2014	North America	Canada	Production environment	II		CC9	6	5	6	4	1	4	1	9	CC9	II
22375	L. monocytogenes	2014	North America	Canada	Production environment	II		CC9	6	5	6	4	1	4	1	9	CC9	II
4159	L. monocytogenes		South America	Chile	Food	II	IIC	CC9	6	5	6	4	1	4	1	9	CC9	II
4188	L. monocytogenes		South America	Chile	Food	II	IIC	CC9	6	5	6	4	1	4	1	9	CC9	II
34293	L. monocytogenes	2010	South America	Chile	Food	II		CC9	6	5	6	4	1	4	1	9	CC9	II
34295	L. monocytogenes	2010	South America	Chile	Food	II		CC9	6	5	6	4	1	4	1	9	CC9	II
34301	L. monocytogenes	2010	South America	Chile	Food	II		CC9	6	5	6	4	1	4	1	9	CC9	II
34312	L. monocytogenes	2009	South America	Chile	Food	II		CC9	6	5	6	4	1	4	1	9	CC9	II
4183	L. monocytogenes		South America	Chile	Human	II	IIC	CC9	6	5	6	4	1	4	1	9	CC9	II
20552	L. monocytogenes		South America	Chile	Human	II		CC9	6	5	6	4	1	4	1	9	CC9	II
20554	L. monocytogenes		South America	Chile	Human	II		CC9	6	5	6	4	1	4	1	9	CC9	II
20556	L. monocytogenes		South America	Chile	Human	II		CC9	6	5	6	4	1	4	1	9	CC9	II
20557	L. monocytogenes		South America	Chile	Human	II		CC9	6	5	6	4	1	4	1	9	CC9	II
20558	L. monocytogenes		South America	Chile	Human	II		CC9	6	5	6	4	1	4	1	9	CC9	II
20562	L. monocytogenes		South America	Chile	Human	II		CC9	6	5	6	4	1	4	1	9	CC9	II
20564	L. monocytogenes		South America	Chile	Human	II		CC9	6	5	6	4	1	4	1	9	CC9	II
20568	L. monocytogenes		South America	Chile	Human	II		CC9	6	5	6	4	1	4	1	9	CC9	II
20570	L. monocytogenes		South America	Chile	Human	II		CC9	6	5	6	4	1	4	1	9	CC9	II
20575	L. monocytogenes		South America	Chile	Human	II		CC9	6	5	6	4	1	4	1	9	CC9	II
20576	L. monocytogenes		South America	Chile	Human	II		CC9	6	5	6	4	1	4	1	9	CC9	II
34280	L. monocytogenes	2009	South America	Chile	Human	II		CC9	6	5	6	4	1	4	1	9	CC9	II
27700	L. monocytogenes	2016	Asia	China	Food	II		CC9	6	5	6	4	1	4	1	9	CC9	II
27707	L. monocytogenes	2016	Asia	China	Food	II		CC9	6	5	6	4	1	4	1	9	CC9	II
27709	L. monocytogenes	2016	Asia	China	Food	II		CC9	6	5	6	4	1	4	1	9	CC9	II
27713	L. monocytogenes	2016	Asia	China	Food	II		CC9	6	5	6	4	1	4	1	9	CC9	II
27725	L. monocytogenes	2016	Asia	China	Food	II		CC9	6	5	6	4	1	4	1	9	CC9	II
27726	L. monocytogenes	2016	Asia	China	Food	II		CC9	6	5	6	4	1	4	1	9	CC9	II
27733	L. monocytogenes	2016	Asia	China	Food	II		CC9	6	5	6	4	1	4	1	9	CC9	II
27734	L. monocytogenes	2016	Asia	China	Food	II		CC9	6	5	6	4	1	4	1	9	CC9	II
27744	L. monocytogenes	2017	Asia	China	Food	II		CC9	6	5	6	4	1	4	1	9	CC9	II
27745	L. monocytogenes	2017	Asia	China	Food	II		CC9	6	5	6	4	1	4	1	9	CC9	II
27746	L. monocytogenes	2017	Asia	China	Food	II		CC9	6	5	6	4	1	4	1	9	CC9	II
27749	L. monocytogenes	2017	Asia	China	Food	II		CC9	6	5	6	4	1	4	1	9	CC9	II
27751	L. monocytogenes	2017	Asia	China	Food	II		CC9	6	5	6	4	1	4	1	9	CC9	II
27758	L. monocytogenes	2017	Asia	China	Food	II		CC9	6	5	6	4	1	4	1	9	CC9	II
27759	L. monocytogenes	2017	Asia	China	Food	II		CC9	6	5	6	4	1	4	1	9	CC9	II
27761	L. monocytogenes	2017	Asia	China	Food	II		CC9	6	5	6	4	1	4	1	9	CC9	II
27763	L. monocytogenes	2017	Asia	China	Food	II		CC9	6	5	6	4	1	4	1	9	CC9	II
4025	L. monocytogenes		South America	Colombia	Food	II	IIC	CC9	6	5	6	4	1	4	1	9	CC9	II
4224	L. monocytogenes	1997	South America	Colombia	Food	II	IIC	CC9	6	5	6	4	1	4	1	9	CC9	II
4068	L. monocytogenes	1989	Europe	Denmark	Food	II	IIA	CC9	6	5	6	4	1	4	1	9	CC9	II
4431	L. monocytogenes	1998	Europe	Finland	Animal	II	1/2c	CC9	6	5	6	4	1	4	1	9	CC9	II
4467	L. monocytogenes	2001	Europe	Finland	Animal	II	1/2c	CC9	6	5	6	4	1	4	1	9	CC9	II
4515	L. monocytogenes	2001	Europe	Finland	Animal	II	1/2c	CC9	6	5	6	4	1	4	1	9	CC9	II
4651	L. monocytogenes	1998	Europe	Finland	Animal	II	1/2c	CC9	6	5	6	4	1	4	1	9	CC9	II
5013	L. monocytogenes	2001	Europe	Finland	Animal	II	1/2c	CC9	6	5	6	4	1	4	1	9	CC9	II
5105	L. monocytogenes	2001	Europe	Finland	Animal	II		CC9	6	5	6	4	1	4	1	9	CC9	II
4074	L. monocytogenes	1989	Europe	Finland	Human	II	IIC	CC9	6	5	6	4	1	4	1	9	CC9	II
4750	L. monocytogenes		Europe	Finland	Production environment	II	1/2c	CC9	6	5	6	4	1	4	1	9	CC9	II
4999	L. monocytogenes		Europe	Finland	Production environment	II	1/2c	CC9	6	5	6	4	1	4	1	9	CC9	II
4052	L. monocytogenes	1988	Europe	France	Food	II	IIC	CC9	6	5	6	4	1	4	1	9	CC9	II
85	L. monocytogenes	2009	Europe	France	Human	II	IIc	CC9	6	5	6	4	1	4	1	9	CC9	II
90	L. monocytogenes	1994	Europe	France	Human	II	IIc; 1/2c	CC9	6	5	6	4	1	4	1	9	CC9	II
91	L. monocytogenes	1987	Europe	France	Human	II	IIc; 1/2c	CC9	6	5	6	4	1	4	1	9	CC9	II
93	L. monocytogenes	1998	Europe	France	Human	II	IIc; 1/2c	CC9	6	5	6	4	1	4	1	9	CC9	II
94	L. monocytogenes	1999	Europe	France	Human	II	IIc; 1/2c	CC9	6	5	6	4	1	4	1	9	CC9	II
3027	L. monocytogenes	1990	Europe	France	Human	II	1/2c	CC9	6	5	6	4	1	4	1	9	CC9	II
3105	L. monocytogenes	1994	Europe	France	Human	II	1/2c	CC9	6	5	6	4	1	4	1	9	CC9	II
3113	L. monocytogenes	1987	Europe	France	Human	II	1/2c	CC9	6	5	6	4	1	4	1	9	CC9	II
3128	L. monocytogenes	1996	Europe	France	Human	II	1/2c	CC9	6	5	6	4	1	4	1	9	CC9	II
3129	L. monocytogenes	1996	Europe	France	Human	II	1/2c	CC9	6	5	6	4	1	4	1	9	CC9	II
3168	L. monocytogenes	1997	Europe	France	Human	II	1/2c	CC9	6	5	6	4	1	4	1	9	CC9	II
3206	L. monocytogenes	1998	Europe	France	Human	II	1/2c	CC9	6	5	6	4	1	4	1	9	CC9	II
3208	L. monocytogenes	1998	Europe	France	Human	II	1/2c	CC9	6	5	6	4	1	4	1	9	CC9	II
3223	L. monocytogenes	1999	Europe	France	Human	II	1/2c	CC9	6	5	6	4	1	4	1	9	CC9	II
3224	L. monocytogenes	2000	Europe	France	Human	II	1/2c	CC9	6	5	6	4	1	4	1	9	CC9	II
3226	L. monocytogenes	2000	Europe	France	Human	II	1/2c	CC9	6	5	6	4	1	4	1	9	CC9	II
3264	L. monocytogenes	2000	Europe	France	Human	II	1/2c	CC9	6	5	6	4	1	4	1	9	CC9	II
3267	L. monocytogenes	2000	Europe	France	Human	II	1/2c	CC9	6	5	6	4	1	4	1	9	CC9	II
3302	L. monocytogenes	2000	Europe	France	Human	II	1/2c	CC9	6	5	6	4	1	4	1	9	CC9	II
3332	L. monocytogenes	2003	Europe	France	Human	II	1/2c	CC9	6	5	6	4	1	4	1	9	CC9	II
3342	L. monocytogenes	2004	Europe	France	Human	II	1/2c	CC9	6	5	6	4	1	4	1	9	CC9	II
3133	L. monocytogenes	1996	Europe	France	Natural environment	II	1/2c	CC9	6	5	6	4	1	4	1	9	CC9	II
3268	L. monocytogenes	2000	Europe	France	Natural environment	II	1/2c	CC9	6	5	6	4	1	4	1	9	CC9	II
3327	L. monocytogenes	2002	Europe	France	Natural environment	II	1/2c	CC9	6	5	6	4	1	4	1	9	CC9	II
3337	L. monocytogenes	2003	Europe	France	Natural environment	II	1/2c	CC9	6	5	6	4	1	4	1	9	CC9	II
3341	L. monocytogenes	2004	Europe	France	Natural environment	II	1/2c	CC9	6	5	6	4	1	4	1	9	CC9	II
3346	L. monocytogenes	2004	Europe	France	Natural environment	II	1/2c	CC9	6	5	6	4	1	4	1	9	CC9	II
4019	L. monocytogenes	2006	Europe	France	Production environment	II	IIC	CC9	6	5	6	4	1	4	1	9	CC9	II
3189	L. monocytogenes		Europe	France	Unknown	II	3c	CC9	6	5	6	4	1	4	1	9	CC9	II
3135	L. monocytogenes	1996	Europe	France		II	1/2c	CC9	6	5	6	4	1	4	1	9	CC9	II
3212	L. monocytogenes	1959	Europe	France		II	1/2c	CC9	6	5	6	4	1	4	1	9	CC9	II
4967	L. monocytogenes	1964	Europe	Germany	Animal	II	1	CC9	6	5	6	4	1	4	1	9	CC9	II
5008	L. monocytogenes	1971	Europe	Germany	Animal	II	1/2c	CC9	6	5	6	4	1	4	1	9	CC9	II
5447	L. monocytogenes	1970	Europe	Germany	Animal	II	1/2a	CC9	6	5	6	4	1	4	1	9	CC9	II
5520	L. monocytogenes	1971	Europe	Germany	Animal	II	1/2c	CC9	6	5	6	4	1	4	1	9	CC9	II
3076	L. monocytogenes	1952	Europe	Germany	Human	II	IIC	CC9	6	5	6	4	1	4	1	9	CC9	II
3085	L. monocytogenes	1953	Europe	Germany	Human	II	IIC	CC9	6	5	6	4	1	4	1	9	CC9	II
4540	L. monocytogenes	1954	Europe	Germany	Human	II	1	CC9	6	5	6	4	1	4	1	9	CC9	II
4557	L. monocytogenes	1955	Europe	Germany	Human	II	1	CC9	6	5	6	4	1	4	1	9	CC9	II
3074	L. monocytogenes	1955	Europe	Germany		II	IIC	CC9	6	5	6	4	1	4	1	9	CC9	II
4198	L. monocytogenes		Europe	Germany		II	1/2c	CC9	6	5	6	4	1	4	1	9	CC9	II
4162	L. monocytogenes		Europe	Greece	Animal	II	1/2c	CC9	6	5	6	4	1	4	1	9	CC9	II
5272	L. monocytogenes	2009	Europe	Ireland	Production environment	II	1/2	CC9	6	5	6	4	1	4	1	9	CC9	II
4033	L. monocytogenes	2003	Europe	Italy	Animal	II	IIC	CC9	6	5	6	4	1	4	1	9	CC9	II
7458	L. monocytogenes	2012	Europe	Italy	Food	II		CC9	6	5	6	4	1	4	1	9	CC9	II
7459	L. monocytogenes	2012	Europe	Italy	Food	II		CC9	6	5	6	4	1	4	1	9	CC9	II
7460	L. monocytogenes	2012	Europe	Italy	Food	II		CC9	6	5	6	4	1	4	1	9	CC9	II
7461	L. monocytogenes	2012	Europe	Italy	Food	II		CC9	6	5	6	4	1	4	1	9	CC9	II
7467	L. monocytogenes	2012	Europe	Italy	Food	II		CC9	6	5	6	4	1	4	1	9	CC9	II
7471	L. monocytogenes	2012	Europe	Italy	Food	II		CC9	6	5	6	4	1	4	1	9	CC9	II
4021	L. monocytogenes	2005	Europe	Italy	Production environment	II	IIC	CC9	6	5	6	4	1	4	1	9	CC9	II
7440	L. monocytogenes	2010	Europe	Italy	Production environment	II		CC9	6	5	6	4	1	4	1	9	CC9	II
5698	L. monocytogenes	1998	Asia	Japan	Food	II	2c	CC9	6	5	6	4	1	4	1	9	CC9	II
5687	L. monocytogenes	1997	Asia	Japan	Human	II	2a	CC9	6	5	6	4	1	4	1	9	CC9	II
4048	L. monocytogenes	1988	Oceania	New Zealand	Human	II	IIC	CC9	6	5	6	4	1	4	1	9	CC9	II
4221	L. monocytogenes		South America	Peru		II	IIC	CC9	6	5	6	4	1	4	1	9	CC9	II
41681	L. monocytogenes	2014	Europe	Poland	Human	II		CC9	6	5	6	4	1	4	1	9	CC9	II
41691	L. monocytogenes	2015	Europe	Poland	Human	II		CC9	6	5	6	4	1	4	1	9	CC9	II
41697	L. monocytogenes	2015	Europe	Poland	Human	II		CC9	6	5	6	4	1	4	1	9	CC9	II
4168	L. monocytogenes		Europe	Portugal	Food	II	1/2c	CC9	6	5	6	4	1	4	1	9	CC9	II
4018	L. monocytogenes		Europe	Portugal	Human	II	IIC	CC9	6	5	6	4	1	4	1	9	CC9	II
37691	L. monocytogenes	2017	Europe	Russia	Food	II		CC9	6	5	6	4	1	4	1	9	CC9	II
37697	L. monocytogenes	2017	Europe	Russia	Food	II		CC9	6	5	6	4	1	4	1	9	CC9	II
37698	L. monocytogenes	2017	Europe	Russia	Food	II		CC9	6	5	6	4	1	4	1	9	CC9	II
42987	L. monocytogenes	2018	Europe	Russia	Food	II		CC9	6	5	6	4	1	4	1	9	CC9	II
42988	L. monocytogenes	2018	Europe	Russia	Food	II		CC9	6	5	6	4	1	4	1	9	CC9	II
45731	L. monocytogenes	2019	Europe	Russia	Food	II		CC9	6	5	6	4	1	4	1	9	CC9	II
76312	L. monocytogenes	2021	Europe	Russia	Food	II		CC9	6	5	6	4	1	4	1	9	CC9	II
37687	L. monocytogenes	2015	Europe	Russia	Human	II		CC9	6	5	6	4	1	4	1	9	CC9	II
42264	L. monocytogenes	2016	Europe	Russia	Human	II		CC9	6	5	6	4	1	4	1	9	CC9	II
5499	L. monocytogenes	1973	Europe	Slovak Republic	Production environment	II	1/2c	CC9	6	5	6	4	1	4	1	9	CC9	II
3374	L. monocytogenes	2001	Europe	Spain	Food	II	1/2c	CC9	6	5	6	4	1	4	1	9	CC9	II
3394	L. monocytogenes	1999	Europe	Spain	Food	II	1/2c	CC9	6	5	6	4	1	4	1	9	CC9	II
4270	L. monocytogenes	1988	Europe	Spain	Food	II	IIC	CC9	6	5	6	4	1	4	1	9	CC9	II
4117	L. monocytogenes	1993	Africa	Tunisia	Human	II	IIC	CC9	6	5	6	4	1	4	1	9	CC9	II
4504	L. monocytogenes	1991	Europe	UK	Natural environment	II	1/2	CC9	6	5	6	4	1	4	1	9	CC9	II
4637	L. monocytogenes	1991	Europe	UK	Natural environment	II	1/2	CC9	6	5	6	4	1	4	1	9	CC9	II
5318	L. monocytogenes	1991	Europe	UK	Natural environment	II	3	CC9	6	5	6	4	1	4	1	9	CC9	II
4497	L. monocytogenes	1990	Europe	UK	Production environment	II	1/2c	CC9	6	5	6	4	1	4	1	9	CC9	II
4670	L. monocytogenes	1990	Europe	UK	Production environment	II	1/2c	CC9	6	5	6	4	1	4	1	9	CC9	II
100	L. monocytogenes	1966	Unknown	Unknown	Unknown	II	3c	CC9	6	5	6	4	1	4	1	9	CC9	II
4629	L. monocytogenes	2002	North America	USA	Natural environment	II		CC9	6	5	6	4	1	4	1	9	CC9	II
4711	L. monocytogenes	2002	North America	USA	Natural environment	II		CC9	6	5	6	4	1	4	1	9	CC9	II
4507	L. monocytogenes	2009	North America	USA	Production environment	II		CC9	6	5	6	4	1	4	1	9	CC9	II
4626	L. monocytogenes	2009	North America	USA	Production environment	II		CC9	6	5	6	4	1	4	1	9	CC9	II
4529	L. monocytogenes				Animal	II		CC9	6	5	6	4	1	4	1	9	CC9	II
5064	L. monocytogenes	1972			Natural environment	II	1/2c	CC9	6	5	6	4	1	4	1	9	CC9	II
9	L. monocytogenes		Unknown		Unknown	II	n.d.	CC9	6	5	6	4	1	4	1	9	CC9	II

## Sheet: STs32&734
id	isolate	species	isolation_year	continent	country	source	phylogenetic_lineage	clonal_complex	sublineage	abcZ	bglA	cat	dapE	dat	ldh	lhkA	ST (MLST)	CC (MLST)	Lineage (MLST)
4258	LM88502	L. monocytogenes	1999	North America	Mexico	Natural environment	I	ST32	ST32	1	18	27	2	4	1	5	32	ST32	I
5776	L-309-09	L. monocytogenes	2009	South America	Chile	Human	I	CC1		3	1	1	1	78	1	3	734	CC1	I

## Sheet: Additional STs for phylogeny
id	isolate	species	isolation_year	continent	country	source	phylogenetic_lineage	clonal_complex	abcZ	bglA	cat	dapE	dat	ldh	lhkA	ST (MLST)	CC (MLST)	Lineage (MLST)
3076	CLIP33	L. monocytogenes	1952	Europe	Germany	Human	II	CC9	6	5	6	4	1	4	1	9	CC9	II
3104	CLIP566	L. monocytogenes	1957	Europe	France	Human	I	CC1	3	1	1	1	3	1	3	1	CC1	I
3490	VIMVR062	L. monocytogenes	2004	Asia	Russia	Animal	I	CC315	3	18	27	3	4	127	5	315	CC315	I
4258	LM88502	L. monocytogenes	1999	North America	Mexico	Natural environment	I	ST32	1	18	27	2	4	1	5	32	ST32	I
4364	NML104754	L. monocytogenes	2010	North America	Canada	Human	II	CC37	5	7	5	5	1	8	6	405	CC37	II
4573	SLCC223	L. monocytogenes	1955	Europe	Germany	Human	I	CC3	4	4	4	3	2	1	5	3	CC3	I
5677	Lm24	L. monocytogenes	2011	Europe	Switzerland	Food	II	CC21	7	7	3	10	5	186	1	725	CC21	II
5776	L-309-09	L. monocytogenes	2009	South America	Chile	Human	I	CC1	3	1	1	1	78	1	3	734	CC1	I
15906	118/2004	L. monocytogenes	2004	Europe	Serbia	Human	II	CC398	7	13	19	6	1	125	1	1232	CC19	II
15915	124/2004	L. monocytogenes	2004	Europe	Serbia	Human	II	CC155	7	10	16	7	5	398	1	1233	CC155	II
15916	2	L. monocytogenes	2008	Europe	Serbia	Food	I	CC5	2	1	11	3	3	104	7	1234	CC5	I
16122	22/2008	L. monocytogenes	2008	Europe	Serbia	Human	II	CC37	5	7	3	5	1	400	6	1242	CC37	II
16159	265/2010	L. monocytogenes	2010	Europe	Serbia	Human	II	CC21	7	7	3	10	5	399	1	1235	CC21	II
16160	2184/2010	L. monocytogenes	2010	Europe	Serbia	Human	I	CC3	4	4	4	3	2	43	5	1236	CC3	I
16161	2960/2012	L. monocytogenes	2012	Europe	Serbia	Human	I	CC315	3	18	27	3	4	106	184	1237	CC315	I
16162	4250/2009	L. monocytogenes	2009	Europe	Serbia	Human	II	CC21	7	7	3	10	5	253	1	1238	CC21	II
29784	Lm16	L. monocytogenes	2003	South America	Brazil	Food	II	CC155	7	10	16	7	5	2	1	155	CC155	II
34127	462	L. monocytogenes	2016	Europe	Poland	Production environment	I	CC3	4	4	4	3	2	1	5	3	CC3	I
41525	816-D	L. monocytogenes	1975	Europe	Russia	Animal	II	CC21	7	7	3	10	5	6	1	21	CC21	II
41897	QOC2	L. monocytogenes		Europe	Austria	Human	II	CC398	7	13	19	6	1	7	1	398	CC19	II
46898	NVRI/19/20309/1382	L. monocytogenes	2019	Europe	Poland	Food	I	CC1	3	1	1	1	3	1	3	1	CC1	I
76312	GIMC2067:Lmc5758	L. monocytogenes	2021	Europe	Russia	Food	II	CC9	6	5	6	4	1	4	1	9	CC9	II
76379	DP 9228/2019	L. monocytogenes	2019	Europe	Serbia	Animal	I	CC1	3	1	1	1	3	1	3	1	CC1	I
76380	DP 1093/2019	L. monocytogenes	2019	Europe	Serbia	Food	I	СС3	4	4	4	3	2	1	5	3	CC3	I
76381	DP 8605/2019	L. monocytogenes	2019	Europe	Serbia	Food	I	ST32	1	18	27	2	4	1	5	32	ST32	I
76382	DP 7675/2019	L. monocytogenes	2019	Europe	Serbia	Food	II	СС9	6	5	6	4	1	4	1	9	CC9	II
76383	DP 248/2019	L. monocytogenes	2019	Europe	Serbia	Animal	I	CC1	3	1	1	1	78	1	3	734	CC1	I

## Sheet: Internalins
id	isolate	species	Alleles id of the locus				Reference source
			inlA (lmo0433)	inlB (lmo0434)	inlC (lmo1786)	inlE (lmo0264)
76379	DP 9228/2019	L. monocytogenes	11	841	82	177	Moura A, Criscuolo A, Pouseele H, Maury MM, Leclercq A, Tarr C, Björkman JT, Dallman T, Reimer A, Enouf V, Larsonneur E, Carleton H, Bracq-Dieye H, Katz LS, Jones L, Touchon M, Tourdjman M, Walker M, Stroika S, Cantinelli T, Chenal-Francisque V, Kucerova Z, Rocha EP, Nadon C, Grant K, Nielsen EM, Pot B, Gerner-Smidt P, Lecuit M, Brisse S (2016). Whole genome-based population biology and epidemiol…	https://bigsdb.pasteur.fr/
76380	DP 1093/2019	L. monocytogenes	113	295	89	195
76381	DP 8605/2019	L. monocytogenes	144	629	89	90
76382	DP 7675/2019	L. monocytogenes	108	277	1	191
76383	DP 248/2019	L. monocytogenes	370	841	82	177
